# Supplementary material for: DNA damage contributes to age‐associated differences in SARS‐CoV‐2 infection
Source: Aging Cell. 2022 Oct 18;21(12):e13729. doi: 10.1111/acel.13729 (PMC9741512; doi:10.1111/acel.13729)
Supplement: Supplementary file 2 — Table S1. [file ACEL-21-0-s007.xlsx]

## Sheet: siRNAs
Supplementary table 1
gene symbol	siRNA target sequence (5'―3')	siRNA type
ATM	AGUCUAGUACUUAAUGAUCUGCUUA	stealth siRNA
ATR	CAGCUCGUCUCUAAACCCUUCUAAA	stealth siRNA
c-Jun-1	GGCACAGCUUAAACAGAAAUU	siRNA
c-Jun-2	GGGUGCCAACUCAUGCUAAUU	siRNA
Stat1	CAACUAUAUUAUCAUGCAA	siRNA
GATA4	GGACAUAAUCACUGCGUAA	siRNA
E2F1	UGGACCACCUGAUGAAUAU	siRNA
SP1	AAUGAGAACAGCAACAACUCC	siRNA
FOXA1	UCUAGUUUGUGGAGGGUUA	siRNA
PES1	ACCCAAACACAAGAAGAAGGUUAAC	stealth siRNA
WDR12	CACAGCGUUUGAGAAGCGAUGCUUU	stealth siRNA
53BP1-1	GCCCAAGAGACACAGUACUCCUAUU	stealth siRNA, used as a mix
53BP1-2	CCCUAUGAAGCAGUAACACCUCUUA
53BP1-3	CGGUGCUGAAGUGUGCUGAAGCAUU
RAD51-1	GAAGCUAUGUUCGCCAUUA	siRNA, used as a mix
RAD51-2	GCAGUGAUGUCCUGGAUAA
ACE2-1	GGACAAGUUUAACCACGAAGC	siRNA, used as a mix
ACE2-2	AGAAGACAAUGAAACAGAAAU
