# Supplementary material for: DNA damage contributes to age‐associated differences in SARS‐CoV‐2 infection
Source: Aging Cell. 2022 Oct 18;21(12):e13729. doi: 10.1111/acel.13729 (PMC9741512; doi:10.1111/acel.13729)
Supplement: Supplementary file 3 — Table S2. [file ACEL-21-0-s003.xlsx]

## Sheet: Antibodies
Supplementary table 2
Antibodies	Source	Cat. Num.	Application	Dilution
ACE2	Abcam	ab108252	WB	1:2000
ACE2	Abcam	ab108252	IF	1:200
ACE2	Abcam	ab108252	IHC	1:200 (Lung), 1:1000 (Intestine)
Actin	Proteintech	HRP-60008	WB	1:10000
anti-S	Sino Biological	40591-T62	IF	1:200
ATM	Millipore	07-1286	WB	1:1000
ATR	Cell signailing	2790	WB	1:200
CHK1	Proteintech	25887-1-AP	WB	1:1000
CHK2	Abcam	ab32055	WB	1:1000
c-Jun	Proteintech	9165	WB	1:2000
DPP4	Proteintech	10940-1-AP	WB	1:1000
E2F1	Abcam	ab137415	WB	1:1000
Flag-HRP	Sigma	A8592	WB	1:3000
FOXA1	Abcam	ab23738	WB	1:1000
GATA4	Thermo	PA1-102	WB	1:1000
Myc-594	MBL	M047-7	IF	1:100
Myc-HRP	Santa cruz	sc40HRP	WB	1:3000
p-CHK1	Cell signailing	2348	WB	1:1000
p-CHK2	Cell signailing	2197	WB	1:1000
p-c-Jun (Ser73)	Cell signailing	3270	WB	1:1000
p-c-Jun (Ser73)	Cell signailing	3270	IF	1:200
p-c-Jun (Ser73)	Cell signailing	3270	IHC	1:200
Phalloidin	Invitrogen	A22287	IF	1:400
SP1	Thermo	MA5-32497	WB	1:1000
Stat1	Cell signailing	14994	WB	1:1000
TMPRSS2	Proteintech	14437-1-AP	WB	1:1000
γH2Ax	Abcam	ab2893	IF	1:100
γH2Ax	Cell signailing	9718	WB	1:8000
γH2Ax	Abcam	ab2893	IHC	1:1000
