# Supplementary material for: DNA damage contributes to age‐associated differences in SARS‐CoV‐2 infection
Source: Aging Cell. 2022 Oct 18;21(12):e13729. doi: 10.1111/acel.13729 (PMC9741512; doi:10.1111/acel.13729)
Supplement: Supplementary file 4 — Table S3. [file ACEL-21-0-s002.xlsx]

## Sheet: Organoid culture medium
	Supplementary table 3
	Composition (concentration)	Organoid growth medium (OGM)	Organoid differentiation medium (ODM)
	Advanced F12/DMEM	+	+
	HEPES (10 mM)	+	+
	GlutaMAX (2 mM)	+	+
	Penicillin/streptomycin (100 U/ ml)	+	+
	Human Wnt3a (100 ng/ml)	+	-
	Human R-spondin-1 (1 μg/ml)	+	-
	Murine Noggin (100 ng/ml)	+	-
	B27 supplement (1×)	+	+
	Nicotinamide (NMN, 10 mM)	+	-
	A83-01 (500 nM)	+	+
	SB202190 (10 μM)	+	-
	hEGF (50 ng/ml)	+	+
	Y-27632 (10 μM)	+	+
	hGastrin I (10 nM)	+	+
	N-acetylcysteine (1 mM)	+	+
	N2 supplement (1×)	+	+
