# Supplementary material for: DNA damage contributes to age‐associated differences in SARS‐CoV‐2 infection
Source: Aging Cell. 2022 Oct 18;21(12):e13729. doi: 10.1111/acel.13729 (PMC9741512; doi:10.1111/acel.13729)
Supplement: Supplementary file 5 — Table S4. [file ACEL-21-0-s008.xlsx]

## Sheet: primers and sequences
Supplementary table 4
	primer sequence (5'-3')
SARS-CoV-S-F	GGGAGACCCAAGCTTGGTACC ACCATGTTCATCTTCCTGCTGTTCC
SARS-CoV-S-R	GTGTGATGGATATCTGCAGAATTC TTA ACAGGAGCCACACGAGCAAGCTC
SARS-CoV-2-S-F	GGGAGACCCAAGCTTGGTACC ACCATGTTTGTGTTCCTGGTGCTGC
SARS-CoV-2-S-R	GTGTGATGGATATCTGCAGAATTC TTAACAACAGGAGCCACAGGAAC
MERS-S-F	GGGAGACCCAAGCTTGGTACC ACCATGATTCACTCTGTGTTCCTGCTG
MERS-S-R	GTGTGATGGATATCTGCAGAATTC TTAGCAGCACCTGTTGCACTTCA
Myc-EGFP-F	GGCGCCTACTCTAGAGCTAGC GCCACCATGGAACAAAAGTTG
Myc-EGFP-R	CCTCTGCCCTCAGCGGCCGC CTTGTACAGCTCGTCCATGC
pCDH-Luc-F	CCATAGAAGATTCTAGAGCTAGC GCCACCATGGAAGACGCCA
pCDH-Luc-R	CTTCGCGGCCGCGGATCC TTACACGGCGATCTTTCCGCC
POT1ΔOB-F	GGATGACGACGATAAGGGATCC GAGGACCACAAAATGGTAGAAGC
POT1ΔOB-R	CTCTGCCCTCAGCGGCCGC GATTACATCTTCTGCAACTGTGGT
TPP1-F	GGATGACGACGATAAGGGATCC CCTGGCCGCTGTCAGAGT
TPP1ΔRD-R	CTGGTGGGGG TGAAAGGTGCTCCTCAAGGCA
TPP1ΔRD-F	AGCACCTTTCA CCCCCACCAGACCCGGCT
TPP1-R	CTCTGCCCTCAGCGGCCGC CATCGGAGTTGGCTCAGACC
sgTERC-NAR-F	CACCG agcgagaaaaacagcgcgcg
sgTERC-NAR-R	AAAC cgcgcgctgtttttctcgct C
sgTERC-pro-F	CACCG actacagcagaatcttgtct
sgTERC-pro-R	AAAC agacaagattctgctgtagt C
pCDH-Myc-NLS-SacI-F	GATTTGTTAAGAAAGAGAGGATCC CCTAAGAAGAAAAGGAAAGTC GGAATAACAATTAAAAAGAGC
pCDH-Myc-NLS-SacI-R	CTCTGCCCTCAGCGGCCGC CGTTTCAGGGAAGATCTCAG
pLVX-Tight-CMV-rtTA-T2A-puro-F	TAGATCGCGAACGCGTGAATTC CGTTACATAACTTACGGTAAATGGC
pLVX-Tight-CMV-rtTA-T2A-puro-R	TCCTCTGCCCTC CCCGGGGAGCATGTCAAG
pLVX-Tight-MNS-CMV-rtTA-T2A-puro-F	GAGAAGGATCCGCGGCCGC GCCACCATGGAACAAAAGTTGA
pLVX-Tight-MNS-CMV-rtTA-T2A-puro-R	ACCGTAAGTTATGTAACGGAATTC TCA CGTTTCAGGGAAGATCTCAG
	Codon-optimized gene sequence
SARS-CoV S glycoprotein	ATGTTCATCTTCCTGCTGTTCCTGACCCTGACCTCTGGCTCTGACCTGGACAGGTGTACCACCTTTGATGATGTCCAGGCTCCAAACTACACCCAACACACCTCCAGTATGAGGGGAGTCTACTACCCTGATGAGATTTTCAGGTCTGACACCCTCTACCTGACCCAGGACCTGTTCCTGCCATTCTACAGCAATGTGACAGGCTTCCACACCATCAACCACACCTTTGACAACCCTGTGATTCCATTCAAGGATGGCATCTACTTTGCTGCCACAGAGAAGAGCAATGTGGTGAGGGGCTGGGTGTTTGGCAGCACAATGAACAACAAGAGCCAGTCTGTGATTATCATCAACAACAGCACCAATGTGGTGATTAGGGCTTGTAACTTTGAACTGTGT…
SARS-CoV-2 S glycoprotein	ATGTTTGTGTTCCTGGTGCTGCTGCCACTGGTGTCCAGCCAGTGTGTGAACCTGACCACCAGGACCCAACTTCCTCCTGCCTACACCAACTCCTTCACCAGGGGAGTCTACTACCCTGACAAGGTGTTCAGGTCCTCTGTGCTGCACAGCACCCAGGACCTGTTCCTGCCATTCTTCAGCAATGTGACCTGGTTCCATGCCATCCATGTGTCTGGCACCAATGGCACCAAGAGGTTTGACAACCCTGTGCTGCCATTCAATGATGGAGTCTACTTTGCCAGCACAGAGAAGAGCAACATCATCAGGGGCTGGATTTTTGGCACCACCCTGGACAGCAAGACCCAGTCCCTGCTGATTGTGAACAATGCCACCAATGTGGTGATTAAGGTGTGTGAGTTC…
MERS-CoV S glycoprotein	ATGATTCACTCTGTGTTCCTGCTGATGTTCCTGCTGACACCAACAGAGTCCTATGTGGATGTGGGACCTGACTCTGTGAAGTCTGCCTGTATTGAGGTGGACATCCAACAGACCTTCTTTGACAAGACCTGGCCAAGACCAATTGATGTGAGCAAGGCTGATGGCATCATCTACCCACAGGGCAGGACCTACAGCAACATCACCATCACCTACCAGGGACTGTTTCCATACCAGGGAGATCATGGAGATATGTATGTCTACTCTGCTGGTCATGCCACAGGCACCACACCACAGAAACTGTTTGTGGCTAACTACAGCCAGGATGTGAAGCAGTTTGCCAATGGCTTTGTGGTGAGGATTGGAGCAGCAGCCAACAGCACAGGCACAGTGATTATCAGC…
