# Supplementary material for: DNA damage contributes to age‐associated differences in SARS‐CoV‐2 infection
Source: Aging Cell. 2022 Oct 18;21(12):e13729. doi: 10.1111/acel.13729 (PMC9741512; doi:10.1111/acel.13729)
Supplement: Supplementary file 6 — Table S5. [file ACEL-21-0-s005.xlsx]

## Sheet: gene expression
gene_id	gene_name	noIR-1	noIR-2	noIR-3	IR3d-1	IR3d-2	IR3d-3	IR7d-1	IR7d-2	IR7d-3
ENSG00000000003.14	TSPAN6	104.27	127.3	100.51	87.93	102.39	108.98	95	94.83	96.39
ENSG00000000419.12	DPM1	121.05	86.34	116.77	95.08	107.12	106.98	102.16	100.12	104.58
ENSG00000000457.14	SCYL3	3.62	4.52	3.61	3.23	3.68	3.5	4.31	4.01	3.7
ENSG00000000460.17	C1orf112	6.45	4.24	8.28	6.65	6.89	6.99	7.06	7.73	6.05
ENSG00000000938.13	FGR	0.32	0.25	0.15	0.64	0.77	0.68	0.87	1.05	0.58
ENSG00000001036.13	FUCA2	86.43	88.79	88.8	109.04	83.59	90.63	75.1	75.98	81.05
ENSG00000001084.12	GCLC	32.72	35.98	23.26	39.65	34.99	26.58	35.59	28.44	30.82
ENSG00000001167.14	NFYA	14.81	7.82	15.37	14.9	13.36	14.32	15.03	15.74	12.76
ENSG00000001460.18	STPG1	3.01	2.69	3.24	2.38	2.58	1.94	3.02	4.07	4.35
ENSG00000001461.17	NIPAL3	10.07	6.5	9.01	10.5	10.71	12.17	11.08	11.96	10.84
ENSG00000001497.16	LAS1L	18.16	22.15	20.31	19.57	18.37	19.47	15.38	15.85	20.05
ENSG00000001561.7	ENPP4	2.69	2.75	2.48	2.01	2.84	2.51	3.34	3.82	4.13
ENSG00000001617.12	SEMA3F	4.1	4.78	4.24	5.27	5.18	4.71	4.42	4.7	5.77
ENSG00000001626.15	CFTR	75.86	69.57	71.02	51.82	62.76	60.07	48.02	47.76	49.25
ENSG00000001629.10	ANKIB1	12.33	14.88	14.23	13.08	17.91	16.45	17.06	12.6	10.65
ENSG00000001630.17	CYP51A1	65.51	80.85	67.35	43.13	51.53	51.7	44.03	43.3	44.05
ENSG00000001631.15	KRIT1	13.32	15.99	11.46	10.56	12.59	15.08	13.8	14.26	12
ENSG00000002016.17	RAD52	14.45	17.48	15.93	15.58	16.74	16.97	26.34	24.57	23.44
ENSG00000002079.14	MYH16	0.05	4	0.46	0.01	0.05	0.17	0.1	0.41	0.43
ENSG00000002330.13	BAD	38.98	58.31	34.59	37.13	40.09	40.16	32.3	43.39	50.02
ENSG00000002549.12	LAP3	34.77	40.82	32.39	34.99	36.45	37.83	28	35.46	39.64
ENSG00000002586.20	CD99	324.86	598.04	345.15	415.72	330.94	327.2	240.01	249.5	310.6
ENSG00000002586.20_PAR_Y	CD99	6.97	1.85	4.54	2.57	3.99	2.47	2.23	1.88	4.14
ENSG00000002587.10	HS3ST1	0.82	0.28	1.93	1.25	0.65	1.44	3.55	2.69	1.84
ENSG00000002726.20	AOC1	79.45	69.07	79.36	118.75	109.91	116.9	99.23	106.62	119.3
ENSG00000002745.13	WNT16	0.13	0	0	0	0	0	0.02	0.05	0
ENSG00000002746.15	HECW1	0.01	0.12	0.34	1.02	0.64	0.97	1.18	1.03	0.72
ENSG00000002822.15	MAD1L1	14.66	30.11	20.8	14.15	15.11	19.39	14.96	15.28	15.5
ENSG00000002834.18	LASP1	83.12	85.28	90.73	97.07	94.57	96.98	94.03	92.55	89.09
ENSG00000002919.14	SNX11	22.96	34.58	24.34	21.87	26.05	23.23	20.09	25.78	25.06
ENSG00000002933.9	TMEM176A	75.32	97.47	79.93	76.43	67.68	64.88	67.02	64.82	71.93
ENSG00000003056.3	M6PR	100.86	126.32	103.28	101.94	102.5	102.24	103.39	104.32	107.65
ENSG00000003096.14	KLHL13	15.72	18.14	16.95	12.51	15.32	14.07	11.22	10.05	10.53
ENSG00000003137.8	CYP26B1	0.18	0.22	0.38	0.56	0.94	0.39	0.9	1.79	0.66
ENSG00000003147.19	ICA1	9.66	8.73	12.94	10.51	10.34	10.48	12.47	15.37	11.18
ENSG00000003249.13	DBNDD1	28.93	10.83	31.26	35.34	32.8	30.95	31.6	33.3	33.08
ENSG00000003393.15	ALS2	10.09	12.36	10.61	11.08	13.11	12.12	12.96	13.74	17.16
ENSG00000003400.14	CASP10	5.86	6.56	6	10.85	8.59	9.93	9.37	9.48	8.6
ENSG00000003402.20	CFLAR	27.44	54.13	24.48	24.36	23.85	26.85	36.12	40.34	41.57
ENSG00000003436.16	TFPI	30.38	14.98	28.06	41.03	40.91	40.64	56.85	52.59	52.36
ENSG00000003509.16	NDUFAF7	14.87	12.77	17.56	14.01	16.26	19.37	19.91	15.12	18.83
ENSG00000003756.16	RBM5	41.91	49.77	50.6	43.96	44.47	50.06	61.4	56.42	49.17
ENSG00000003987.14	MTMR7	0.37	0.13	0.26	0.39	0.78	0.59	0.56	0.58	0.52
ENSG00000003989.17	SLC7A2	17.23	20.27	18.74	23.14	24.8	24.98	25.69	20.89	19.62
ENSG00000004059.11	ARF5	246.95	320.89	243.94	216.34	207.01	216.94	163.37	184.06	221.45
ENSG00000004139.14	SARM1	8.49	12.64	10.45	8.85	9.51	10.68	10.68	10.32	14.78
ENSG00000004142.12	POLDIP2	142.78	149.09	146.1	144.82	131.72	146.1	132.89	133.99	142.24
ENSG00000004399.12	PLXND1	8.57	7.05	5.37	11.69	9.13	8.83	7.17	6.26	7.38
ENSG00000004455.16	AK2	92.03	284.27	91.33	76.61	78.57	82.62	74.87	85.44	96.49
ENSG00000004478.8	FKBP4	40.77	40.44	44.25	44.03	37.11	39.22	59.21	58.66	67.4
ENSG00000004487.16	KDM1A	45.95	66.45	42.58	35.82	42.33	41.02	37.57	38.86	40.97
ENSG00000004534.15	RBM6	20.54	21.22	20.07	16.8	19.11	18.15	25.51	22.27	27.6
ENSG00000004660.14	CAMKK1	1.26	1.62	1.48	1.21	0.87	1.05	1.2	1.2	1.34
ENSG00000004700.16	RECQL	19.31	17.2	18.35	18.15	24.53	20.73	17.12	19.46	20.94
ENSG00000004766.17	VPS50	13.56	8.54	10.64	10.03	11.35	10.57	11.81	10.97	15.99
ENSG00000004777.18	ARHGAP33	8.21	14.45	5.38	3.63	4.73	3.95	2.7	4.46	2.4
ENSG00000004779.10	NDUFAB1	183.06	185.93	180.9	135.91	136.49	147.26	144.33	156.43	200.41
ENSG00000004799.8	PDK4	0.07	0	0.04	0.05	0.07	0.17	0.28	0.34	0.19
ENSG00000004809.14	SLC22A16	0.08	0	0.08	0	0.27	0.07	0.15	0.12	0
ENSG00000004838.14	ZMYND10	0.38	0	0.04	0	1.47	0	0.98	0.17	0.64
ENSG00000004864.13	SLC25A13	56.68	54.68	55.78	48.39	55.85	51.54	48.02	43.03	43.76
ENSG00000004866.20	ST7	30.07	18.32	31.46	31.98	34.27	31.41	32.21	31.55	29.05
ENSG00000004897.12	CDC27	19.72	16.54	25.74	22.91	25.09	25.2	22.63	23.75	19.84
ENSG00000004961.15	HCCS	23.94	14.17	22.18	25.71	22.23	25.14	25.63	22.61	30.08
ENSG00000004975.12	DVL2	18.97	15.59	16.21	19.2	16.66	17.96	20.78	18.38	18.83
ENSG00000005001.10	PRSS22	75.53	110.12	73.83	63.08	59.6	57.36	62.82	63.79	71.71
ENSG00000005007.12	UPF1	37.4	54.94	38.18	47.75	42.58	45.32	50.15	47.2	50.24
ENSG00000005020.13	SKAP2	10.78	10.05	13.53	18.24	15.33	13.13	11.94	13.01	11.5
ENSG00000005022.6	SLC25A5	472	516.9	460.32	468.69	418.82	435.62	352.68	408.35	445.43
ENSG00000005059.16	MCUB	1.72	3.46	1.14	1.44	4.39	1.71	2.63	2.49	2.18
ENSG00000005073.5	HOXA11	0.39	1.64	0.85	0.86	0.58	0.43	0.73	1.1	1.16
ENSG00000005075.15	POLR2J	44.84	10.52	48.36	53.1	38.71	36.47	37.17	36.96	39.19
ENSG00000005100.13	DHX33	6.44	4.97	5.67	5.46	5.66	5.51	5.31	4.19	4.22
ENSG00000005108.16	THSD7A	0.02	0	0.04	0.01	0.02	0.09	0.08	0.03	0.04
ENSG00000005156.11	LIG3	9.26	8.17	10.76	7.94	8.48	7.91	9.07	7.91	11.6
ENSG00000005175.10	RPAP3	28.64	21.39	25.8	21.45	26.23	24.69	30.3	21.1	22.6
ENSG00000005187.12	ACSM3	5.38	5.57	4.43	5.46	5.66	4.4	6.53	6.59	4.92
ENSG00000005189.19	REXO5	4.98	2.97	6.49	5.86	3.45	3.81	2.95	4.29	3.83
ENSG00000005194.15	CIAPIN1	56.6	67.94	52.08	46	46.97	51.11	52.13	66.2	55.24
ENSG00000005206.17	SPPL2B	51.39	108.05	60.6	52.82	48.92	49.15	56.3	56.75	57.72
ENSG00000005238.19	FAM214B	2.16	1.95	2.15	2.93	2.95	2.27	3.91	3.73	3.87
ENSG00000005243.10	COPZ2	0.78	0.96	0.63	2.29	0.2	0.67	0.37	0.8	1.59
ENSG00000005249.13	PRKAR2B	0.18	0.12	0.25	0.24	0.24	0.21	0.8	0.77	0.72
ENSG00000005302.18	MSL3	4.79	11.49	5.56	4.41	5.58	5.42	7.05	7.22	7.35
ENSG00000005339.14	CREBBP	13.69	9.34	16.38	16.69	16.59	16.74	20.37	16.62	11.86
ENSG00000005379.17	TSPOAP1	0.14	0.05	0.05	0.42	0.3	0.39	0.1	1.02	0.78
ENSG00000005421.8	PON1	0.15	0.09	0.08	0.13	0	0.08	0.21	0.29	0
ENSG00000005436.13	GCFC2	16	25.25	16.2	14.6	15.41	14.56	14.21	13.79	13.62
ENSG00000005448.16	WDR54	7	3.79	5.09	5.49	3.37	3.07	6.26	6.55	8.08
ENSG00000005469.11	CROT	15.07	18.99	16.58	14.25	18.56	18.25	16.31	13.63	14.97
ENSG00000005471.17	ABCB4	0.06	0.02	0.2	0.26	0.19	0.07	0.41	0.25	0.22
ENSG00000005483.20	KMT2E	19.47	18.35	18.15	19.72	20.27	23.2	22.6	22.07	20.75
ENSG00000005486.17	RHBDD2	51.43	28.1	57.46	56.49	53.06	57.8	52.8	58.12	64.49
ENSG00000005513.10	SOX8	0.39	0.99	0.31	0.7	0.58	0.63	1.01	1.1	0.93
ENSG00000005700.15	IBTK	17.56	17.9	15.61	13.91	18.42	18.22	15.72	14.16	15.92
ENSG00000005801.18	ZNF195	14.66	27.87	15.62	15.31	12.94	11.06	10.39	11.13	12.19
ENSG00000005810.18	MYCBP2	8.63	20.74	10.65	7.18	8.16	7.92	13.91	10.17	10.29
ENSG00000005812.11	FBXL3	11.6	15.34	11.83	11.26	12.48	11.46	11.29	11.02	11.93
ENSG00000005844.17	ITGAL	1.05	0.1	0.22	0.32	0.69	1.19	0.45	0.67	1.81
ENSG00000005882.11	PDK2	13.65	8.78	12.86	12.27	14.63	15.06	14.64	15.86	15.76
ENSG00000005884.18	ITGA3	23.66	22.63	21.13	23.1	18.84	18.39	23.78	20.9	23
ENSG00000005889.15	ZFX	6.04	6.72	5.9	3.97	8.41	10.74	5.94	8.72	6.84
ENSG00000005893.15	LAMP2	49.76	17.05	50.96	53.05	62.72	58.51	61.5	62.79	60.46
ENSG00000005961.18	ITGA2B	0.13	0.77	0.6	0.75	0.51	0.1	0.42	0.89	0.5
ENSG00000005981.13	ASB4	0.19	0	0	0.02	0	0	0.05	0.07	0
ENSG00000006007.12	GDE1	38.57	24.07	47.42	29.94	36.4	44.62	42.43	41.79	56.67
ENSG00000006015.17	REX1BD	51.16	166.54	57.8	42	43.56	44.52	37.83	50.77	59.85
ENSG00000006016.11	CRLF1	3.45	5.86	2.36	3.03	2.55	3.95	1.95	6.12	4.84
ENSG00000006025.12	AC003665.1	12.19	9.96	13.79	16.54	15.94	13.31	21.03	23.46	22.73
ENSG00000006042.12	TMEM98	129.17	164.87	134.65	108.87	115.54	113.41	92.59	104.54	110.79
ENSG00000006047.13	YBX2	26.54	27.05	28.58	25	28.49	28.8	27.94	24.32	24.24
ENSG00000006062.16	MAP3K14	2.66	2.96	1.97	2.82	2.23	2.53	3.37	3.58	3.5
ENSG00000006118.14	TMEM132A	45.65	128.14	36.25	33.37	28.87	31.9	39.55	42.57	48.41
ENSG00000006125.18	AP2B1	38.17	44.62	41.44	36.86	40.09	44.3	42.59	45.75	42.93
ENSG00000006194.10	ZNF263	23.48	105.22	16.79	27.99	17.16	16.26	21.12	18.49	20.8
ENSG00000006210.7	CX3CL1	0.24	0.11	0.14	0.53	0.94	0.35	0.7	0.72	0.73
ENSG00000006282.21	SPATA20	200.19	323.63	210.93	201.35	176.69	181.9	190.09	197.03	218.54
ENSG00000006283.18	CACNA1G	1.85	2.72	1.84	3.36	3.24	2.05	4.32	3.19	2.37
ENSG00000006327.13	TNFRSF12A	34.77	43.14	32.3	37.49	31.65	29.56	28.41	32.18	37.87
ENSG00000006377.11	DLX6	1.04	0.45	1.41	1.41	1.64	1.15	0.96	1.57	0.53
ENSG00000006432.15	MAP3K9	4.02	6.05	4.53	6.04	6.12	5.65	5.68	5.5	4.9
ENSG00000006451.8	RALA	24.34	20.99	22.93	25.36	24.95	23.28	25.41	24.05	21.74
ENSG00000006453.14	BAIAP2L1	22.77	35.47	22.85	25.71	24.76	29.48	22.46	21.95	25.37
ENSG00000006459.11	KDM7A	2.38	2.23	3.35	3.72	2.64	1.97	2.56	2.64	4.31
ENSG00000006530.17	AGK	12.67	21.65	13.82	10.72	14.46	12.37	10.93	13.06	14.11
ENSG00000006534.16	ALDH3B1	22.8	24.43	22.62	21.25	23.08	22.62	17.9	20.22	20.32
ENSG00000006555.11	TTC22	9.43	18.36	10.93	9.91	9.6	9.6	10.63	11.49	10.28
ENSG00000006576.16	PHTF2	5.51	6.06	6.86	8.12	8.29	8.92	7.27	7.58	9.61
ENSG00000006607.14	FARP2	12.94	17.39	14.01	14.97	17.29	18.37	16.79	14.1	16.34
ENSG00000006611.16	USH1C	90.73	166.72	108.59	83.16	83.62	85.12	72.88	70.32	87.49
ENSG00000006625.18	GGCT	61.36	64	67.26	57.01	66.31	59.47	54.14	56.05	61.62
ENSG00000006634.8	DBF4	20.11	11.57	15.52	26.89	17.31	26.36	17.87	18.18	22.16
ENSG00000006638.11	TBXA2R	0.12	0.55	0.07	0.19	0.04	0.11	0.21	0.16	0
ENSG00000006652.14	IFRD1	18.48	21.34	18.71	23.23	24.53	23.13	44.38	40.49	44.59
ENSG00000006659.13	LGALS14	12.46	2.78	9.95	9.16	17.47	5.61	10.87	21.94	24.46
ENSG00000006695.11	COX10	8.97	3.35	7.78	8.52	7.1	8.49	5.82	6.52	5.27
ENSG00000006704.10	GTF2IRD1	22.27	24.5	25.91	27.16	25.63	24.34	22.63	23.91	25.47
ENSG00000006712.15	PAF1	31.56	27.76	31.96	30.25	26.83	27.61	30.1	26.91	24.82
ENSG00000006715.16	VPS41	14.65	25.35	16.37	16.74	17.75	24.94	20.05	21.14	14.38
ENSG00000006740.17	ARHGAP44	1.43	0.87	0.71	1.32	1.21	0.96	1.24	1.25	0.88
ENSG00000006744.19	ELAC2	25.83	23.29	22.23	26.79	28.43	29.42	23.58	24.92	24.12
ENSG00000006747.15	SCIN	0.43	0.49	0.3	0.33	0.52	0.43	0.73	1.51	0.95
ENSG00000006756.16	ARSD	2.35	5.79	4.26	4.39	4.85	3.65	3.85	3.59	2.77
ENSG00000006757.12	PNPLA4	9.61	2.88	7.64	8.56	9.55	6.82	9.92	9.91	7.35
ENSG00000006831.10	ADIPOR2	45.85	47.28	46.92	44.43	47.23	49.06	46.86	42.43	45.96
ENSG00000006837.12	CDKL3	0.83	0.84	1.92	0.91	0.39	0.91	1.29	1.87	1.97
ENSG00000007001.12	UPP2	0.03	0	0.03	0.08	0.1	0.03	0	0.11	0.18
ENSG00000007047.15	MARK4	11.9	28.84	16.92	16.24	11.39	13.25	13.8	15.19	16.62
ENSG00000007062.11	PROM1	38.14	35.2	35.56	41.32	39.12	37.59	42.31	39.39	31.81
ENSG00000007080.11	CCDC124	71.61	48.74	64.87	64.72	58.86	55.9	57.16	72.35	72.65
ENSG00000007168.13	PAFAH1B1	53.52	59.21	45.27	52.9	45.36	46.86	57.93	55.44	44.89
ENSG00000007171.17	NOS2	8.02	9.13	8.19	10.74	9.91	10.72	14.19	12.11	13.7
ENSG00000007202.15	KIAA0100	29.67	69.08	32.29	35.62	42.22	38.59	45.98	51.85	44.26
ENSG00000007216.14	SLC13A2	4.44	2.94	4.94	3.04	3.84	3.35	5.49	5.44	4.81
ENSG00000007237.18	GAS7	0.06	0	0	0	0	0.06	0	0	0
ENSG00000007255.10	TRAPPC6A	68.52	74.81	65.2	65.39	61.44	67.49	53.62	61.89	77.48
ENSG00000007306.15	CEACAM7	0.31	0.03	0.41	0.54	0.6	0.58	3.14	4.12	4.13
ENSG00000007341.19	ST7L	5.22	5.95	6.49	5.46	4.67	3.08	5.82	7.21	5.15
ENSG00000007372.22	PAX6	0.46	0	0.04	0.15	0.65	0.08	0.36	0.34	0.42
ENSG00000007376.8	RPUSD1	22	40.75	26.51	24.66	27.03	26.73	22.83	24.61	30.36
ENSG00000007384.15	RHBDF1	13.46	11.03	14.69	14.32	13.48	11.16	20.68	16.37	16.02
ENSG00000007392.16	LUC7L	29.24	55.89	34.88	33.75	34.24	24.12	41.32	31.39	38.44
ENSG00000007402.11	CACNA2D2	0.27	0	0.19	0.49	0.11	0.03	0.12	0.24	0.06
ENSG00000007516.13	BAIAP3	6.37	9.02	5.61	2.77	3.23	5.81	2.67	4.78	5.45
ENSG00000007520.4	TSR3	54.2	145.17	51.79	55.53	49.9	53.17	45.37	50.57	66.5
ENSG00000007541.16	PIGQ	23.57	31	20.28	23.45	26.68	19.45	25.73	29.47	30.31
ENSG00000007545.15	CRAMP1	6.09	12.31	7.36	7.98	6.98	7.57	10.12	7.71	8.96
ENSG00000007866.21	TEAD3	23.2	17.47	25.75	25.67	21.01	22.44	21.66	20.25	21.22
ENSG00000007923.16	DNAJC11	21.04	35.03	24.78	21.94	19.26	21.76	21.2	20.81	25.72
ENSG00000007933.13	FMO3	0.97	0.99	0.79	3.21	2.85	3.91	2.9	4.12	2.34
ENSG00000007944.15	MYLIP	12.34	12.31	13.64	13.65	14.1	13.68	14.25	14.02	13.35
ENSG00000007952.18	NOX1	14.16	10.39	14.66	13.54	15.48	15.84	23.52	29.12	25.93
ENSG00000007968.7	E2F2	3.08	5.76	3.81	4.17	4.36	3.71	4.21	3.51	3.59
ENSG00000008018.9	PSMB1	215.34	169.21	208.48	192.05	176.33	194.73	164.86	184.06	204.47
ENSG00000008083.14	JARID2	4.4	4.53	4.94	5.81	6.03	5.32	4.73	4.38	4.66
ENSG00000008086.11	CDKL5	1.59	1.49	1.43	2	2.1	2.24	1.85	1.89	1.94
ENSG00000008118.10	CAMK1G	0.03	0.03	0	0	0.03	0.08	0.2	0.15	0.14
ENSG00000008128.23	CDK11A	27.38	47.76	27.67	22.27	25.56	20.94	30.87	30.86	30.74
ENSG00000008130.15	NADK	43.01	82.97	54.02	44.59	42.15	55.9	43.55	42.77	57.82
ENSG00000008226.19	DLEC1	0.2	0.23	0.26	0.15	0.12	0.14	0.24	0.2	0.07
ENSG00000008256.16	CYTH3	12.89	10.4	12.32	11.96	11.26	12.65	9.5	10.21	11.34
ENSG00000008277.14	ADAM22	4	9.21	6.02	5.66	4.07	4.63	4.27	3.9	6.54
ENSG00000008282.8	SYPL1	72.18	69.67	65.49	51.21	69.21	69.01	61.66	66	65.72
ENSG00000008283.16	CYB561	18.74	40.72	21.69	20.04	18.06	19.21	20.48	24.21	22.79
ENSG00000008294.21	SPAG9	32.37	35.62	34.02	40.39	37.83	42.72	42.63	38.49	37.66
ENSG00000008300.17	CELSR3	17.63	15.03	20.91	17.11	17.94	14.53	17.82	21.02	16.33
ENSG00000008311.15	AASS	2.19	4.09	1.89	2.61	1.71	1.58	2.3	3.99	2.48
ENSG00000008323.15	PLEKHG6	107.37	121.18	104.76	95.6	96.06	98.7	75.26	78.54	94.95
ENSG00000008324.11	SS18L2	34.97	18.26	40.26	28.42	29.52	26.06	23.69	26.31	26.06
ENSG00000008382.15	MPND	32.38	38.39	30.83	29.93	28.59	30.53	22.88	24.33	34.69
ENSG00000008394.13	MGST1	207.89	103.92	202.09	152.18	193.13	185.14	154.45	177.99	183.03
ENSG00000008405.12	CRY1	12.92	12.15	9.05	16.14	15.9	12.59	12.88	16.9	19.12
ENSG00000008438.5	PGLYRP1	0.14	0	0	0	0	0	0	0	0
ENSG00000008441.16	NFIX	1.16	0.76	0.94	1.37	1.64	0.66	2.52	1.97	1.91
ENSG00000008513.16	ST3GAL1	0.8	0.86	0.72	1.39	1.54	1.52	1.7	0.71	1.89
ENSG00000008516.17	MMP25	0.08	0.02	0.23	0.28	0.38	0.2	0.43	0.22	0.19
ENSG00000008517.16	IL32	145.94	268.86	146.67	182.55	164.28	165.06	147.77	187.36	200.35
ENSG00000008710.19	PKD1	40.18	70.15	35.69	34.57	30.59	39.07	41.77	54.11	44.19
ENSG00000008735.14	MAPK8IP2	0.54	1.06	0.44	1.07	1.35	1.23	0.96	0.81	0.77
ENSG00000008838.20	MED24	39.19	47.54	43.1	46.99	42.62	46.52	51.51	55.34	50.56
ENSG00000008853.16	RHOBTB2	14.51	14.35	14.78	15.89	17.52	18.09	15.77	17.26	13.6
ENSG00000008869.12	HEATR5B	8.19	9.67	8.41	8.34	10.14	8.72	11.01	8.86	8.46
ENSG00000008952.17	SEC62	37.11	37.28	39.1	39.67	37.61	38.07	42.87	38.82	34.79
ENSG00000008988.9	RPS20	1192.39	1550.07	1140.7	981.68	1098.87	1159.67	858.37	1090.99	1232.07
ENSG00000009307.16	CSDE1	84.45	89.84	85.81	98.61	89.36	90.13	77.95	80.87	75.54
ENSG00000009335.18	UBE3C	38.55	38.82	40.49	36.13	39.87	40.21	39.46	39.81	39.75
ENSG00000009413.15	REV3L	5.65	4.22	7.58	6.71	5.92	6.1	6.38	5.76	7.76
ENSG00000009694.13	TENM1	0.04	0.03	0.03	0.04	0.03	0.05	0.07	0.03	0.04
ENSG00000009724.16	MASP2	2.11	0.8	1.85	1.46	1.73	1.11	1.38	1.24	0.85
ENSG00000009765.14	IYD	8.37	3.59	8.63	10.33	9.19	8.96	12.55	11.66	8.7
ENSG00000009780.15	FAM76A	1.77	3.23	1.67	1.51	1.55	1.31	2.08	1.56	1.97
ENSG00000009790.15	TRAF3IP3	0.39	0.04	0.32	0.55	0.1	0.32	0.31	0.18	0.16
ENSG00000009830.11	POMT2	5.8	13.63	5.12	6.83	5.65	6.29	11.19	9.81	15.57
ENSG00000009844.16	VTA1	30.25	14.51	32.08	28.01	32.72	31.69	32.44	32.38	26.41
ENSG00000009950.16	MLXIPL	29.14	18.59	28.29	32.7	23.68	21.79	34.14	33.16	29.81
ENSG00000009954.11	BAZ1B	23.85	33.28	26.79	26.91	25.72	27.32	26.32	24	21.88
ENSG00000010017.13	RANBP9	14.41	10.52	14.1	14.08	15.43	15.01	13.21	11.58	12.94
ENSG00000010030.14	ETV7	1.14	0.38	2.01	3	1.37	1.31	2.4	3.34	3.79
ENSG00000010072.16	SPRTN	9.11	19.36	7.55	7.51	9.1	9.07	9.53	9.18	12.57
ENSG00000010165.20	EEF1AKNMT	26.96	47.87	24.11	26.81	23.4	25.8	23.91	23.04	29.07
ENSG00000010219.13	DYRK4	8.77	0.69	5.72	2.92	3.97	1.93	5.71	3.75	3.27
ENSG00000010244.18	ZNF207	84.49	34.2	93.6	74.39	80.18	85.81	78.73	81.95	80.63
ENSG00000010256.11	UQCRC1	333.5	362.17	342.14	301.08	279.11	296.42	271.45	302.29	320.76
ENSG00000010270.13	STARD3NL	17.46	9.17	21.4	18.82	22.32	22.8	19.6	23.98	20.02
ENSG00000010278.14	CD9	350.53	227.63	374.32	350.44	349.45	348.65	446.76	479.38	491.8
ENSG00000010292.13	NCAPD2	105.4	120.44	106.94	129.69	125.56	139.4	115.8	115.22	115.02
ENSG00000010295.19	IFFO1	1.25	0.87	1.17	1.99	1.72	2.45	0.87	1.88	1.93
ENSG00000010310.9	GIPR	1.14	2.84	2.53	2.11	1.77	1.79	4.11	3.55	4.08
ENSG00000010318.21	PHF7	2.75	2.87	1.86	2.68	3.36	3.16	1.55	5.07	2.2
ENSG00000010319.6	SEMA3G	0.38	0.48	0.07	0.17	0.87	0.17	0.4	0.38	0.54
ENSG00000010322.16	NISCH	19.78	29.04	21.26	28.37	23.57	21.68	27.46	28.33	28
ENSG00000010327.10	STAB1	0.83	1.2	1.01	1.28	0.28	0.46	0.83	1.05	0.7
ENSG00000010361.13	FUZ	0.05	0.81	0.47	0.14	0.93	0.21	0.3	0	0
ENSG00000010379.16	SLC6A13	0.07	0.5	0.19	0.29	0.19	0.08	0.56	1.46	0.46
ENSG00000010404.18	IDS	6.65	6.21	5.64	6.73	7.66	7.65	8.46	8.22	9.11
ENSG00000010438.16	PRSS3	183.07	215.69	180.37	143.03	179.7	172.99	188.55	270.59	213.5
ENSG00000010539.11	ZNF200	3.82	5.14	4.68	7.23	6.08	6.8	5.54	6.5	6.36
ENSG00000010610.10	CD4	0.18	0.57	0.21	0.36	0.69	0.76	1.02	0.94	0.69
ENSG00000010626.15	LRRC23	7.47	6.42	3.63	5	5.25	5.23	5.02	4.85	4.58
ENSG00000010671.15	BTK	0.58	0	0.15	0.03	0.34	0.2	0.56	0.18	0.16
ENSG00000010704.18	HFE	7.57	7.21	9.01	10.05	9.3	10.57	9.16	7.81	10.5
ENSG00000010803.16	SCMH1	10.83	5.75	11.65	8.69	10.19	9.48	9.15	7.99	8.33
ENSG00000010810.17	FYN	4.04	2.99	3.04	2.58	3.06	2.23	2.35	4.84	3.3
ENSG00000010818.10	HIVEP2	0.73	0.37	0.85	1.18	1.19	1.3	1.59	1.91	1.24
ENSG00000010932.17	FMO1	0.16	0.08	0.27	0.46	0.48	0.04	0.78	0.21	0.52
ENSG00000011007.12	ELOA	9.04	6.83	8.38	10.04	10.64	11.29	9.55	10.34	9.43
ENSG00000011009.11	LYPLA2	68.87	61.49	74.47	60.44	58.55	54.03	53.98	66.8	72.21
ENSG00000011021.23	CLCN6	7.71	9.09	8.8	7.92	8.16	8.13	10.23	7.87	8.36
ENSG00000011028.14	AC080038.1	3.81	4.25	4.07	3.37	2.94	1.91	3.34	2.75	3.37
ENSG00000011052.21	NME1-NME2	10.87	17.65	12.2	11.13	10.19	6.64	15.71	13.14	22.31
ENSG00000011105.14	TSPAN9	26.52	30.45	26.52	29.74	25.3	26.15	24.37	26.21	28.85
ENSG00000011114.15	BTBD7	4.55	6.76	5.52	7.44	8.41	6.59	6.58	6.23	6.33
ENSG00000011132.12	APBA3	14.58	20.76	17.75	17.08	12.07	14.03	14.76	23.4	19.22
ENSG00000011143.16	MKS1	12.45	14.36	13.13	13.18	13.65	15.29	11.54	11.63	12.01
ENSG00000011198.9	ABHD5	8.79	7.41	6.69	8.25	8.26	9.69	5.05	7.94	7.21
ENSG00000011201.12	ANOS1	0.05	0.03	0.04	0.33	0.34	0	0.31	0.24	0.07
ENSG00000011243.18	AKAP8L	56.66	70.78	58.99	59.93	55.62	49.03	93.52	99.26	85.17
ENSG00000011258.16	MBTD1	8.98	10.59	9.21	8.62	9.65	9.12	11.27	10.09	10.12
ENSG00000011260.14	UTP18	28.01	49.18	30.11	25.52	25.91	30.85	25.21	23.2	32.37
ENSG00000011275.18	RNF216	10.37	14.5	11.71	12.02	12.07	13.86	11.33	13.04	11.14
ENSG00000011295.16	TTC19	16.46	50.89	12.04	20.3	11.41	12.22	13.16	11.86	21.89
ENSG00000011304.20	PTBP1	173.46	95.78	197.04	186.79	187.69	185.34	164.23	170.44	152.95
ENSG00000011332.19	DPF1	1.82	1.93	1.31	2.32	1.98	1.54	1.54	2.01	1.34
ENSG00000011347.9	SYT7	22.92	24.63	25.13	31.43	28.26	29.14	24.95	25.05	25.83
ENSG00000011376.11	LARS2	15.31	16.88	16.47	17.57	14.4	15.58	16.91	13.86	14.74
ENSG00000011405.13	PIK3C2A	17.16	10.48	18.99	19.65	23.2	21.4	20.6	22.4	20.21
ENSG00000011422.12	PLAUR	6.37	4.55	6.38	5.69	3.56	4.27	6.69	8.57	10.57
ENSG00000011426.11	ANLN	24.89	30.02	23.2	24.47	34.21	29.55	24.99	21.17	18.91
ENSG00000011451.19	WIZ	22.73	20.54	25.84	26.51	22.87	22.98	25.96	23.7	26.54
ENSG00000011454.17	RABGAP1	13.53	28.38	16.35	16.81	14.72	20.5	17.03	15.76	17.92
ENSG00000011465.17	DCN	0.08	0	0	0	0	0	0.23	0	0
ENSG00000011478.12	QPCTL	9.63	12.21	7.93	11.28	10.25	10.16	8.68	10.28	10.84
ENSG00000011485.14	PPP5C	43.06	33.26	51.12	39.14	37.07	35.33	46.84	44.47	42.75
ENSG00000011523.14	CEP68	4.26	5.07	4.49	5.98	5.85	5.26	5.06	5.13	4.56
ENSG00000011566.15	MAP4K3	23.09	30.7	18.34	17.94	24.18	24.83	23.4	25.01	20.42
ENSG00000011590.14	ZBTB32	0.17	0.19	0.08	0.12	0.09	0.16	0.13	0.41	0.26
ENSG00000011638.10	TMEM159	12.27	19.6	9.23	19.16	11.58	12.89	12.78	16.2	15.72
ENSG00000011677.13	GABRA3	0.02	0	0.04	0.04	0.18	0.14	0.15	0.21	0.17
ENSG00000012048.22	BRCA1	9.04	14.43	11.16	12.53	13.42	13.08	8.67	11.25	10.99
ENSG00000012061.15	ERCC1	24.79	40.54	17.02	36.29	18.7	21.89	19.07	19.52	21.17
ENSG00000012171.19	SEMA3B	45.72	145.82	43.29	38.92	44.3	41.05	49.62	54.75	64.94
ENSG00000012174.12	MBTPS2	9.54	7.76	8.19	7.84	8.03	8.36	9.41	9.07	9.7
ENSG00000012211.13	PRICKLE3	0.17	1.37	0.04	0.31	0.27	0.5	0.44	0.2	0
ENSG00000012223.12	LTF	0.03	0.11	0.03	0.16	0.23	0.24	0.41	0.18	0.48
ENSG00000012232.8	EXTL3	6.62	9.17	8.59	7.22	7.01	9.61	6.45	6.95	7.98
ENSG00000012504.15	NR1H4	1.11	0.36	0.52	8.94	0.58	0.58	3.14	1.94	2.56
ENSG00000012660.14	ELOVL5	35.27	20.96	32.03	33.68	35.92	34.28	29.43	35.42	36.39
ENSG00000012779.11	ALOX5	0.04	0	0	0	0	0.11	0.14	0.4	0.04
ENSG00000012822.16	CALCOCO1	16.27	11.08	18.24	17.25	16.25	17.7	29.58	27.17	19.74
ENSG00000012963.15	UBR7	10.01	9.17	10.45	6.75	8	9.97	7.47	7.12	8.46
ENSG00000012983.11	MAP4K5	12.77	46.84	14.74	15.28	19.53	14.6	20.51	12.73	15.54
ENSG00000013016.16	EHD3	0.03	0.03	0	0.03	0.03	0.01	0.01	0.07	0.01
ENSG00000013275.7	PSMC4	92.5	72.59	95.99	99.83	95.89	103.23	98.92	121.97	129.27
ENSG00000013288.8	MAN2B2	6.57	5.87	6.8	8.26	6.95	8.17	7.12	7.81	8.42
ENSG00000013293.6	SLC7A14	0.01	0.03	0.01	0.02	0.01	0.01	0.01	0.01	0
ENSG00000013306.16	SLC25A39	160.51	304.24	157.14	168.46	148.8	154.29	162.3	186.39	208.97
ENSG00000013364.19	MVP	52.99	84.08	53.97	70.13	59.02	60.69	62.98	60.65	80.17
ENSG00000013374.16	NUB1	47.17	32.98	49.06	46.22	48.89	44.01	43.05	51.36	44.63
ENSG00000013375.16	PGM3	25.28	27.61	26.87	27.04	31.87	28.83	24.08	31.05	27.65
ENSG00000013392.8	RWDD2A	2.69	1.85	2.56	2	2.62	2.31	2.84	2.31	2.67
ENSG00000013441.16	CLK1	31.63	28.67	35.14	30.01	31.24	30.62	45.94	43.92	47.23
ENSG00000013503.10	POLR3B	5.78	4.94	6.19	4.2	5.04	4.67	4.47	4.73	5.11
ENSG00000013523.9	ANGEL1	6.53	10.71	7.85	8.33	8.23	9.59	8.55	7.88	13.99
ENSG00000013561.18	RNF14	16.02	28.22	16.29	17.11	21.76	17.99	19.42	18.99	16.82
ENSG00000013563.14	DNASE1L1	8.65	9.64	7.99	12.03	10.03	8.99	10.38	11.15	9.98
ENSG00000013573.17	DDX11	45.56	76.14	54.89	53.13	48.28	51.83	79.52	71.18	62.65
ENSG00000013583.10	HEBP1	66.69	54.45	61.08	61.65	52.23	57.75	58.06	58.08	63.1
ENSG00000013588.8	GPRC5A	22.1	18.74	23.72	32.13	36.46	32.98	50.8	55.35	51.95
ENSG00000013725.14	CD6	0.23	0.69	0	0.1	0	0.06	0.07	0.15	0
ENSG00000013810.19	TACC3	48.21	71.78	49.36	67.2	53.4	59.16	47.33	53.19	60.95
ENSG00000014123.10	UFL1	9.72	8.19	8.18	7.18	9.61	9.89	9.32	8.78	8.8
ENSG00000014138.9	POLA2	11.41	13.33	10.94	10.91	11.2	10.93	9.14	11.09	9.88
ENSG00000014164.7	ZC3H3	9.94	4.98	10.06	8.78	9.52	9.1	9.46	8.8	10.07
ENSG00000014216.15	CAPN1	103.93	92.2	102.42	106.09	105.9	110.29	101.83	116.03	109.36
ENSG00000014257.16	ACPP	0.83	2.28	0.77	1.71	1.46	2.58	1.43	2.07	2.14
ENSG00000014641.18	MDH1	184.18	254.98	186.72	161.18	188.59	190.64	157.88	183.38	202.16
ENSG00000014824.14	SLC30A9	29.59	20.32	27.97	25.58	28.52	25.99	25.82	27.01	27.12
ENSG00000014914.21	MTMR11	3.53	1.8	3.07	1.2	2.46	1.96	8.18	7.03	5.22
ENSG00000014919.12	COX15	21.78	24.42	23.45	21.83	25.78	28.09	25.96	26.56	24.62
ENSG00000015133.19	CCDC88C	5.72	10.96	5.22	6.09	5.39	6.19	6.15	8.63	5.52
ENSG00000015153.14	YAF2	13.4	12.55	13.99	17.24	13.17	12.57	11.35	15.53	11.54
ENSG00000015171.19	ZMYND11	17.97	20.8	18.49	16.72	17.38	18.86	15.51	16.46	15.46
ENSG00000015285.10	WAS	0.42	0.04	1.16	0.3	0.46	11.59	0.75	0.59	0.92
ENSG00000015413.9	DPEP1	13.3	12.11	11.39	17.94	16.84	18.6	16.61	25.1	24.46
ENSG00000015475.18	BID	27.44	13.26	20.76	36.41	25.64	23.56	21.49	20.84	21.38
ENSG00000015479.18	MATR3	84.43	77.27	89.86	77.48	90.53	89.55	106.7	90.02	96.65
ENSG00000015520.14	NPC1L1	1.78	0.93	2.31	4.28	3.64	4.53	2.6	3.04	3.38
ENSG00000015532.9	XYLT2	36.03	59.88	40.09	40.67	33.31	32.07	36.13	37.21	42.02
ENSG00000015568.13	RGPD5	10.91	19.45	6.52	5.97	9.72	8.43	14.97	8.1	8.07
ENSG00000015676.18	NUDCD3	20.25	40.65	22.88	21.76	18.85	17.35	26.38	21.57	25.7
ENSG00000016391.11	CHDH	28.45	73.75	31.36	37.92	33.95	33.1	28.42	25.96	28.45
ENSG00000016402.13	IL20RA	0.08	0.07	0.02	0.04	0.02	0.51	0.1	0.23	0.16
ENSG00000016864.18	GLT8D1	18.73	14.91	24.08	16.61	21.01	19.56	22.87	17.7	20.44
ENSG00000017260.19	ATP2C1	23.67	35.47	32.02	32.37	30.16	31.66	28.66	34.47	30.88
ENSG00000017483.15	SLC38A5	0.95	1.01	0.5	1.39	2	0.3	0.69	1.53	0.71
ENSG00000017797.13	RALBP1	23.61	30.19	23.69	23.51	27.65	28	26.23	23.51	28.03
ENSG00000018189.13	RUFY3	7.47	17.72	8.76	7.31	8.57	7.68	10.67	7.63	9.81
ENSG00000018280.17	SLC11A1	0.02	0.17	0.04	0.02	0.08	0.29	0.32	0.07	0.06
ENSG00000018408.14	WWTR1	30.66	28.02	30.34	29.88	37.53	39.1	22.11	21.19	19.73
ENSG00000018510.15	AGPS	33.17	55.85	30.07	50.04	37.52	33.84	45.29	32.05	31.43
ENSG00000018610.14	CXorf56	13.91	19.45	12.2	13.8	13.23	14.28	14.08	14.14	16
ENSG00000018625.14	ATP1A2	0.09	0.14	0.11	0.15	0.15	0.1	0.12	0.39	0.13
ENSG00000018699.13	TTC27	10.51	10.35	12.15	7.44	9.27	7.31	7.12	8.66	9.34
ENSG00000019144.19	PHLDB1	18.48	32.6	20.95	27.87	26.59	24.86	24.67	23.32	29.25
ENSG00000019485.13	PRDM11	3.15	6.95	4.27	3.55	3.54	4.27	3.29	4.2	3.15
ENSG00000019505.8	SYT13	1.84	3.26	2.07	1.58	1.77	1.68	1.34	1.48	1.58
ENSG00000019582.15	CD74	73.44	23.61	70.35	94.99	82.69	81.3	92.32	95.06	90.57
ENSG00000019995.6	ZRANB1	11.8	15.76	11.13	9.85	11.46	11.54	11.29	9.69	11.37
ENSG00000020129.16	NCDN	6.3	10.01	6.65	10.45	7.21	8.6	7.01	8.67	10.49
ENSG00000020181.17	ADGRA2	0.46	0.96	0.35	0.29	0.51	0.4	0.91	0.86	1.11
ENSG00000020219.9	CCT8L1P	0.04	0	0	0.04	0	0	0.13	0.05	0
ENSG00000020256.20	ZFP64	11.23	7.15	11.13	11.17	10.28	11.85	10.38	9.72	10.15
ENSG00000020426.11	MNAT1	19.05	16.53	17.36	18.32	16.02	14.05	18.32	15.21	15.4
ENSG00000020577.13	SAMD4A	2.58	3	2.77	2.39	2.72	2.74	5.73	3.95	4.27
ENSG00000020633.18	RUNX3	0.77	0.32	0.22	0.18	0.51	0.76	0.31	0.67	0.72
ENSG00000020922.12	MRE11	19.65	18.01	17.96	16.24	18.24	21.73	18.02	18.51	24.51
ENSG00000021300.14	PLEKHB1	14.98	21.76	12.73	23.25	16.09	17.01	19.11	17.48	20.69
ENSG00000021355.13	SERPINB1	94.03	58.42	96.09	83.39	97.35	88.16	79.97	76.94	85.9
ENSG00000021461.16	CYP3A43	0.05	0	0	0	0.04	0	0.06	0	0
ENSG00000021488.13	SLC7A9	29.96	8.11	29.41	32.45	31.38	30.85	23.74	30.5	27.95
ENSG00000021574.12	SPAST	13.46	18.39	12.78	13.55	15.35	11.74	12.32	11.44	9.45
ENSG00000021645.18	NRXN3	0.32	0.14	0.64	1.07	1.1	1.58	1.01	0.81	0.96
ENSG00000021762.20	OSBPL5	1.12	1.69	1.68	0.46	1.18	1.14	2.41	3.67	3.34
ENSG00000021776.11	AQR	8.76	5.65	7.28	6.14	7.52	9.36	7.43	7.47	7.55
ENSG00000021826.15	CPS1	9.28	9.41	8.4	5.02	6.95	8.72	7.31	7.8	9.57
ENSG00000021852.13	C8B	0.21	0.15	0.07	0.07	0.14	0.14	0.81	0	0.32
ENSG00000022277.12	RTF2	89.98	100.12	92.9	83.9	76.15	85.52	75.63	87.26	95.09
ENSG00000022355.17	GABRA1	0.18	0	0	0	0	0	0	0	0
ENSG00000022556.16	NLRP2	36.46	56.03	40.17	40.19	40.19	38.98	37.89	39.72	42.6
ENSG00000022567.9	SLC45A4	9.97	10.4	11.12	12.43	13.6	11.39	12.25	11.06	11.77
ENSG00000022840.16	RNF10	51.88	52.49	52.16	55.75	50.07	53.98	54.07	52.42	48.17
ENSG00000022976.15	ZNF839	4.38	5.85	3.23	4.22	3.87	3.64	4.2	4.17	4.52
ENSG00000023041.11	ZDHHC6	25.34	12.17	24.1	21.25	19.65	23	26.66	23.52	21.21
ENSG00000023171.18	GRAMD1B	12.71	15.31	11.93	16.46	17.71	16.73	15.37	18.91	16.91
ENSG00000023191.17	RNH1	70.82	116.28	81.56	72.47	67.89	66.34	71.49	82.42	87.33
ENSG00000023228.14	NDUFS1	88.97	97.29	85.51	77.48	82.2	86.56	83.01	74.31	68.49
ENSG00000023287.13	RB1CC1	6.23	16.71	6.82	6.96	8.93	9.18	8.56	8.29	9.05
ENSG00000023318.8	ERP44	16.28	7.97	16.74	14.87	18.52	18.65	15.76	17.22	15.31
ENSG00000023330.15	ALAS1	45.79	32.42	55.92	61.87	61.77	62.09	56.08	68.78	54.47
ENSG00000023445.14	BIRC3	2.48	1.83	1.85	4.44	4.63	3.92	7.07	7.72	7.86
ENSG00000023516.9	AKAP11	7.88	8.33	7.72	6.74	8.82	9.23	10.33	9.52	8.75
ENSG00000023572.9	GLRX2	19.48	17.01	17.49	12.65	14.86	14.48	17.7	20.14	24.75
ENSG00000023608.5	SNAPC1	1.1	1.55	0.98	0.79	1.35	1.19	0.98	1.48	0.97
ENSG00000023697.13	DERA	150.91	159.72	153.34	123.61	129.45	120.58	101.01	118.79	110.98
ENSG00000023734.11	STRAP	107.28	132.2	109.07	90.45	106.25	106.28	102.68	114.44	110.81
ENSG00000023839.11	ABCC2	59.63	59.92	58.41	69	74.75	71.94	70.11	57.65	55.45
ENSG00000023892.11	DEF6	9.88	11.98	9.55	10.65	12.1	8.84	6.81	8.99	8.89
ENSG00000023902.14	PLEKHO1	0.48	0.33	0.6	0.6	0.52	0.26	1.15	0.98	0.92
ENSG00000023909.10	GCLM	4.92	4.43	3.32	3.15	3.84	3.03	4.51	5.33	4.25
ENSG00000024048.10	UBR2	7.29	9.84	8.41	6.76	9.07	8.97	9.73	9.39	8.71
ENSG00000024422.12	EHD2	3	4.18	2.99	5.01	4.22	5.07	4.75	4.63	6.63
ENSG00000024526.17	DEPDC1	7.98	5.32	6.04	7.27	8.36	10.41	7.51	7.4	5.67
ENSG00000024862.17	CCDC28A	4.98	3.47	5.39	5.58	7.6	6	4.72	6.67	6.52
ENSG00000025039.14	RRAGD	1.56	1.7	2.27	2.71	3.1	1.74	6.08	6.2	6.59
ENSG00000025156.12	HSF2	7.56	12.17	7.27	5.31	7.42	7.47	6.51	8.83	6.6
ENSG00000025293.17	PHF20	37.8	40.13	33.18	32.78	38.2	37.86	28.12	29.18	28.04
ENSG00000025423.11	HSD17B6	3.31	0.88	0.84	1.95	1.27	1.63	2.92	2.59	2.16
ENSG00000025434.19	NR1H3	61.76	73.32	60.78	68.49	64.4	61.88	55.28	57.77	60.65
ENSG00000025708.14	TYMP	5.19	20.1	6.29	6.09	8.19	5.75	6.86	9.93	7.43
ENSG00000025770.19	NCAPH2	30.67	53.06	33.3	30.29	26.98	27.56	24.38	23.88	31.09
ENSG00000025772.8	TOMM34	86.39	68.03	91.83	92.64	93.95	93.58	73.91	76.25	88.84
ENSG00000025796.14	SEC63	28.23	23.47	23.35	18.55	18.4	25.45	25.75	18.52	15.96
ENSG00000025800.14	KPNA6	8.72	11.15	9.24	9.06	9.29	10.06	10.25	9.38	8.59
ENSG00000026025.16	VIM	0.17	0	0.18	1.06	0.28	0.75	0.35	0.77	0.15
ENSG00000026036.22	RTEL1-TNFRSF6B	4.24	7.99	4.23	2.98	2.23	3.8	6.52	5.57	4.8
ENSG00000026297.15	RNASET2	28.34	43.38	31.1	29.92	26.63	30.08	28.81	36	36.88
ENSG00000026508.18	CD44	13.45	4.91	11.28	24.83	27.42	21.25	38.76	38.94	44.59
ENSG00000026559.14	KCNG1	0.09	0.88	0.03	0.08	0.65	0.61	0.49	0.13	0.98
ENSG00000026652.14	AGPAT4	1.26	1.05	1.34	2.72	1.55	1.07	1.05	0.84	2.61
ENSG00000026751.17	SLAMF7	0.03	0	0	0	0	0	0.06	0.16	0.03
ENSG00000026950.17	BTN3A1	4	5.62	5.11	4.32	4.39	5.51	6.93	5.27	5.49
ENSG00000027001.10	MIPEP	16.74	31.46	17.43	12.48	15.64	14.56	16.58	15.73	17.11
ENSG00000027075.15	PRKCH	1.38	0.98	2.54	4.99	0.76	1.06	0.93	0.84	1.79
ENSG00000027697.14	IFNGR1	47.89	36.45	51.89	61.31	64.28	63.43	71.09	80.39	85.05
ENSG00000027847.14	B4GALT7	18.73	38.27	19.34	24.26	18.99	20.67	20.62	21.78	24.47
ENSG00000027869.11	SH2D2A	6.26	3.47	4.72	8.98	6.11	4.62	5.62	7.87	9.51
ENSG00000028116.17	VRK2	12.28	12.52	10.02	11.12	14.01	12.87	11.7	11.5	11.47
ENSG00000028137.19	TNFRSF1B	10.88	14.16	14.68	18.9	17.18	16.08	15.07	12.71	18.52
ENSG00000028203.18	VEZT	27.54	21.51	27.75	25.68	37.62	33.59	29.89	27.32	25.44
ENSG00000028277.21	POU2F2	0.54	0.55	0.13	0.44	0.38	0.4	0.59	0.16	0.32
ENSG00000028310.18	BRD9	20.88	32.99	22.06	24.15	19.81	21.1	22.69	25.4	25.49
ENSG00000028528.15	SNX1	33.97	53.93	35.71	43.78	44.39	37.66	44.2	35.07	35.61
ENSG00000028839.10	TBPL1	12.93	3.87	12.18	9.35	10.91	9.53	11.15	11.21	10.98
ENSG00000029153.14	ARNTL2	10.79	7.85	10.61	7.64	6.31	7.79	7.13	7.49	8.08
ENSG00000029363.16	BCLAF1	43.12	50.87	40.99	40.07	48.89	46.48	45.66	36.61	41.96
ENSG00000029364.12	SLC39A9	21.4	16.36	22.84	19.65	19.71	20.4	21.91	22.55	21.48
ENSG00000029534.20	ANK1	0.07	0.43	0.07	0.37	0.64	0.32	0.4	0.27	0.53
ENSG00000029639.11	TFB1M	7.07	5.17	4.8	5.71	5.65	4.7	5.81	8.79	4.25
ENSG00000029725.17	RABEP1	8.23	5.39	7.3	11.82	10.82	9.76	14.03	7.82	8.17
ENSG00000029993.15	HMGB3	36.27	29.89	34.85	34.51	18.95	23.91	18.38	18.41	15.97
ENSG00000030066.13	NUP160	24.45	26.44	24.56	23.43	25.69	29.04	23.21	22.68	22.14
ENSG00000030110.13	BAK1	19.46	11.4	18.27	19.83	16.98	16.95	16.33	17.6	21.59
ENSG00000030304.13	MUSK	0.06	0	0	0	0	0	0	0	0.04
ENSG00000030419.16	IKZF2	0.79	0.41	0.69	0.99	1.34	1.22	0.89	0.7	0.6
ENSG00000030582.18	GRN	153.52	212.94	162.85	200.21	197.73	212.92	187.88	203.22	239.82
ENSG00000031003.10	FAM13B	10.21	11.96	11.93	15.71	16.55	14.41	10.99	10.14	10.46
ENSG00000031081.10	ARHGAP31	0.01	0.01	0.02	0.08	0.12	0.05	0.14	0.14	0.07
ENSG00000031691.7	CENPQ	5.04	3.25	4.14	4.32	5.7	4.41	6.59	5.88	5.24
ENSG00000031698.13	SARS	36.98	42.67	39	30.62	29.19	33.38	32.63	33.94	37.6
ENSG00000031823.14	RANBP3	40.96	28.72	39.67	44.41	36.73	35.29	46.59	32.14	34.44
ENSG00000032219.18	ARID4A	7.97	9.24	8.63	10.17	9.06	8.97	10.68	9.1	10.44
ENSG00000032389.12	EIPR1	29.54	13.29	26.08	28.49	25.91	28.36	21.44	24.11	28.68
ENSG00000032444.16	PNPLA6	26.08	53.72	22.89	17.02	23.83	17.67	26.75	24.37	38.48
ENSG00000032742.17	IFT88	7.4	7.12	8.09	6.33	5.03	4.84	5.35	5.99	6.64
ENSG00000033011.12	ALG1	26.2	54.12	28.09	25.62	24.52	28.03	26.31	29.43	31.09
ENSG00000033030.13	ZCCHC8	20.01	11.59	17.46	17.88	17.9	16.54	17.22	15.87	15.22
ENSG00000033050.9	ABCF2	18.03	36.63	16.67	21.19	22.09	23.45	22.66	17.36	18.93
ENSG00000033100.16	CHPF2	20.06	34.54	20.94	25.92	25.78	24.5	27.56	25.57	28.23
ENSG00000033170.16	FUT8	19.22	16.25	20.56	23.42	19.7	17.92	22.15	19.21	18.48
ENSG00000033178.13	UBA6	6.35	15.47	7.41	14.63	10.26	9.09	7.09	9.11	7.09
ENSG00000033327.13	GAB2	6.92	5.36	9.08	7.53	6.51	7.94	6.41	6.81	4.92
ENSG00000033627.16	ATP6V0A1	36.61	49.41	36.95	36.58	39.15	40.24	40.62	43.25	37.83
ENSG00000033800.13	PIAS1	9.76	5.11	11.61	14.26	10.5	10.6	12.57	12.03	12.29
ENSG00000033867.16	SLC4A7	2.81	4.03	2.18	3.89	5.54	6.76	5.36	4.91	4.66
ENSG00000034053.14	APBA2	0.04	0	0	0	0.04	0	0.04	0	0
ENSG00000034152.18	MAP2K3	47.46	55.66	46.69	53.06	45.74	48.94	44.25	38.72	45.62
ENSG00000034510.6	TMSB10	1114.39	1829.96	1209.26	1456.29	1056.4	1009.03	1034.44	1285.53	1522.2
ENSG00000034533.11	ASTE1	9.88	6.71	9.62	10.43	9.96	8.89	6.79	7.76	7.84
ENSG00000034677.13	RNF19A	11.71	13.56	10.4	10.65	14.69	12.02	10.6	11.45	12.54
ENSG00000034693.15	PEX3	11.33	8.72	13.63	12.1	12.91	13.78	11.76	12.5	15.85
ENSG00000034713.8	GABARAPL2	88.55	124	92.53	82.6	78.99	82.13	85.63	97.46	105.29
ENSG00000035115.21	SH3YL1	78.22	227.48	62.36	64.15	83.6	80.4	53.48	74.61	83.8
ENSG00000035141.8	FAM136A	69.45	57.74	72.54	60.66	55.66	55.42	50.91	52.99	55.16
ENSG00000035403.17	VCL	15.08	37.88	14.95	18.5	21.17	21.7	18.54	16.92	15.29
ENSG00000035499.13	DEPDC1B	39.41	55.64	38.45	32.28	40.62	40.23	28.94	28.93	28.53
ENSG00000035664.11	DAPK2	6.13	9.45	3.49	5.05	3.31	5.35	4.26	3.11	2.52
ENSG00000035681.9	NSMAF	9.75	6.01	9.38	9.34	9.47	8.39	7.99	11.14	8.7
ENSG00000035687.10	ADSS	28.05	36	24.82	24.63	26.74	27.21	23.78	23.14	24.23
ENSG00000035862.12	TIMP2	50.22	46.46	50.37	58.62	63.33	63.52	58.78	56.35	61.4
ENSG00000035928.16	RFC1	18.12	23.13	20.39	17.35	24.9	20.17	20.91	24.75	18.26
ENSG00000036054.13	TBC1D23	14.95	15.39	13.05	13.39	17.32	16.2	14.68	16.07	15.18
ENSG00000036257.13	CUL3	32.54	24.14	34.49	31.61	32.1	32.08	27.97	29.5	24.32
ENSG00000036448.10	MYOM2	0.77	0.51	0.58	1.15	1.04	0.09	2.1	1.29	1.49
ENSG00000036473.8	OTC	0.65	0.05	0.25	0.32	0.75	0.05	0.15	0.11	0
ENSG00000036530.8	CYP46A1	0.22	0.58	0.05	0.21	0.2	0.14	0.12	0.25	0.14
ENSG00000036549.13	AC118549.1	7.58	7.55	7.07	7.37	5.57	9.19	7.7	8.25	6.61
ENSG00000036565.15	SLC18A1	0.09	0.12	0.05	0.59	0.32	0.35	0.38	0.11	0.54
ENSG00000036672.16	USP2	7.13	8.14	7.05	8.23	8.25	7.74	8.08	9.63	9.2
ENSG00000036828.16	CASR	0.17	0.23	0.18	0.24	0.2	0.39	0.5	0.47	0.43
ENSG00000037042.9	TUBG2	12.56	6.64	14.44	16.81	15.48	12.69	18.04	16.48	16.17
ENSG00000037241.7	RPL26L1	50.78	12.8	53.75	46.66	43.71	46.44	45.74	67.72	59.14
ENSG00000037474.15	NSUN2	43.48	51.75	46.57	42.91	44.15	43.6	44.43	44.71	44.57
ENSG00000037637.11	FBXO42	5.9	4.42	7.21	6.19	4.18	6.08	5.86	5.49	5.3
ENSG00000037749.12	MFAP3	13.52	7.67	12.12	13.69	12.02	17.22	9.3	16.39	9.15
ENSG00000037757.14	MRI1	18.74	28.76	18.57	20.09	17.14	17.67	24.34	20.12	21.51
ENSG00000037897.17	METTL1	14.27	9.86	14.76	9.86	9.67	11.45	8.79	11.56	12.94
ENSG00000037965.6	HOXC8	3.92	3.44	3.21	2.24	2.71	2.95	3.57	3.66	4.4
ENSG00000038002.9	AGA	12.57	10.69	10.04	12.75	10.44	9.35	9.48	11.17	9.35
ENSG00000038210.13	PI4K2B	14.18	23.2	16.14	12.16	14.7	14.47	12.98	13.59	11.22
ENSG00000038219.13	BOD1L1	6.2	4.96	6.16	7.89	7.6	7.4	10.25	9.74	9.7
ENSG00000038274.17	MAT2B	30.06	23.96	30.56	25.26	29.86	28.44	30.21	25.33	26.65
ENSG00000038295.8	TLL1	0.03	0	0	0	0	0	0	0	0
ENSG00000038358.15	EDC4	49.95	70.55	51.97	52.32	57.24	54.03	50.74	57.15	53.83
ENSG00000038382.20	TRIO	20.78	45.6	21.66	22.69	20.74	18.96	23.66	18.34	21
ENSG00000038427.16	VCAN	0.04	0.39	0.07	0.26	0.24	0.93	0.93	0.65	1.1
ENSG00000038532.16	CLEC16A	7.01	8.48	6.65	7.39	9.13	7.33	6.58	9.88	16.62
ENSG00000038945.15	MSR1	4.05	2.93	6.64	4.82	6.33	4.48	3.71	8.48	5.9
ENSG00000039068.19	CDH1	261.73	370.07	266.7	314.94	298.23	317.23	269.44	273.42	284.3
ENSG00000039123.16	MTREX	25.56	32.73	27.3	34.07	29.31	25.01	29.92	34.78	26.44
ENSG00000039319.17	ZFYVE16	11.52	26.79	10.05	13.24	9.95	14.67	14.55	9.86	9.38
ENSG00000039523.20	RIPOR1	13.29	43.6	15.1	24.21	23.25	21.37	23.95	33.88	30.5
ENSG00000039537.13	C6	0.22	0.28	0.17	0.62	1.32	0.15	0.38	0.49	0.98
ENSG00000039560.14	RAI14	8.83	16.26	8.09	10.64	9.13	11.95	23.94	11.76	28.72
ENSG00000039600.11	SOX30	5.02	6.25	4.58	4.3	5.49	4.92	3.86	3.46	3.42
ENSG00000039650.12	PNKP	52.62	89.68	48.89	44.77	36.86	25.87	37.85	42.39	52.84
ENSG00000039987.6	BEST2	0.23	0	0	0.23	0	0	0.08	0	0.23
ENSG00000040199.18	PHLPP2	8.35	11.1	9.45	8.49	9.52	9.73	9.27	8.65	7.85
ENSG00000040275.17	SPDL1	25.69	29.99	32.13	24.14	32.47	26.84	24.93	32.07	26.93
ENSG00000040341.18	STAU2	15.93	12.41	15.42	17.1	14.53	17.69	15.55	19.51	11.87
ENSG00000040487.13	PQLC2	17.46	27.98	16.55	22.93	21.52	19.22	18.55	18.39	20.13
ENSG00000040531.14	CTNS	8.34	14.31	11.22	8.76	9.93	9.18	10.86	10.2	8.56
ENSG00000040608.14	RTN4R	5.14	4.55	5.25	4.18	4.28	3.54	3.2	4.44	2.93
ENSG00000040633.13	PHF23	13.16	12.94	15.5	15.16	16.13	13.46	17.17	13.95	16.18
ENSG00000040933.15	INPP4A	7.01	6.86	6.29	8.64	9.78	9.67	11.83	10.1	10.66
ENSG00000041353.10	RAB27B	0.16	0.09	0.28	0.2	0.32	0.28	0.63	0.4	0.37
ENSG00000041357.16	PSMA4	185.96	139.43	200.8	144.75	167.03	173.33	145.63	178.53	188.39
ENSG00000041802.11	LSG1	26.61	29.52	22.32	27.43	27.63	29.08	27.07	26.29	25.74
ENSG00000041880.14	PARP3	5.67	7.06	6.3	7.38	6	7.43	9.91	8.42	8.79
ENSG00000041988.15	THAP3	8.98	15.34	8.89	8.54	6.35	8.45	13.13	10.71	14.22
ENSG00000042062.12	RIPOR3	0.47	0.28	1.39	0.83	0.54	0.35	1.18	1.77	0.96
ENSG00000042088.13	TDP1	8.43	7.47	10.06	8.45	7.14	8.66	10.04	7.7	6.6
ENSG00000042286.15	AIFM2	18.19	18.71	19.25	16.05	15.9	14.92	19.19	21.16	21.74
ENSG00000042317.17	SPATA7	4.08	1.38	4.06	2.9	4.6	3.16	4.16	5.94	5.22
ENSG00000042429.12	MED17	21.12	25.54	22.99	18.75	22.73	23.85	25.87	29.86	23.64
ENSG00000042445.14	RETSAT	32.47	34.33	35.46	31.54	32.77	32.81	40.64	40.84	46.78
ENSG00000042493.16	CAPG	10.85	12.96	10.19	19.45	14.8	15.44	19.59	36.64	29.35
ENSG00000042753.11	AP2S1	216.79	356.24	203.21	184.83	209.38	214.65	169.09	216.98	243.35
ENSG00000042832.12	TG	3.16	0.66	1.27	1.39	0.4	0.99	1.56	2.68	3.68
ENSG00000042980.12	ADAM28	0.35	0.09	0.16	0.32	0.51	0.52	0.92	0.62	0.77
ENSG00000043039.6	BARX2	0.08	0.08	0.08	0.38	0.58	0.64	1.04	1.02	1.32
ENSG00000043093.14	DCUN1D1	19.2	25.85	19.4	17.7	21.67	18.29	17.53	18.9	21.73
ENSG00000043143.20	JADE2	26.28	57.82	28.02	39.15	32.48	36.04	34.3	31.59	29.98
ENSG00000043355.12	ZIC2	0.29	0.33	0.36	0.97	0.82	0.71	1.84	3.72	2.13
ENSG00000043514.16	TRIT1	8.59	12.37	8.28	6.49	8.38	6.02	10.61	8.62	9.4
ENSG00000043591.5	ADRB1	0.4	0.24	0.38	0.37	0.81	0.74	0.91	0.82	0.76
ENSG00000044012.4	GUCA2B	7.86	3.66	6.42	16.64	18.4	13.39	7.75	16.49	16.31
ENSG00000044090.8	CUL7	20.41	33.19	22.3	22.73	22.38	23.83	20.52	22.03	20.3
ENSG00000044115.21	CTNNA1	150.71	275.71	154.97	163.69	159.57	160.37	162.82	155.84	152.02
ENSG00000044446.11	PHKA2	16.3	20.55	17.64	18.08	16.85	17.15	16.71	18.36	17.59
ENSG00000044459.15	CNTLN	2.26	1.54	2.44	1.84	2.15	1.99	1.84	1.77	1.27
ENSG00000044574.8	HSPA5	200.94	298.35	204.67	192.02	208.13	211.64	172.29	191.55	192.14
ENSG00000046604.13	DSG2	16.35	11.8	16.82	16.16	19.43	19.04	19.62	21.44	20.39
ENSG00000046647.13	GEMIN8	3.85	6.25	5.11	3.53	3.81	3.98	4.14	4.65	4.18
ENSG00000046651.15	OFD1	12.54	16.47	10.92	11.24	13.65	13.19	16.85	14.76	14.72
ENSG00000046653.15	GPM6B	0.12	0.44	0.17	0.23	0.59	0.28	0.6	0.34	0.34
ENSG00000047056.15	WDR37	7.6	8.61	7.65	7.73	8.59	9.98	8.91	8.12	8.34
ENSG00000047188.16	YTHDC2	8.08	16.71	6.8	6.2	8.03	7.26	7.19	7.23	6.6
ENSG00000047230.15	CTPS2	13.26	13.64	13.7	11.97	12.16	12.42	14.45	15.54	14.98
ENSG00000047249.18	ATP6V1H	13.54	25.04	15.49	14.14	16.88	16.05	17.1	17.2	15.91
ENSG00000047315.16	POLR2B	41.7	54.2	42.74	39.62	46.85	46.4	49.9	53.29	45.11
ENSG00000047346.12	FAM214A	8.21	11.01	8.75	8.81	9.52	9.25	9.89	9.45	9.82
ENSG00000047365.12	ARAP2	0.83	0.74	0.78	0.71	0.99	1.31	0.9	0.69	0.94
ENSG00000047410.14	TPR	35.36	42.41	22.2	35.89	29.91	29.5	38.61	29.91	22.55
ENSG00000047457.14	CP	1.66	1.74	2.08	5.28	4.14	4.3	7.07	6.66	6.88
ENSG00000047578.13	KIAA0556	6.83	4.31	6.42	7.53	5.79	5.68	5.81	8.94	7.16
ENSG00000047579.19	DTNBP1	14.28	10.69	13.08	11.39	12.28	9.01	7.96	9.91	10.75
ENSG00000047597.7	XK	0.09	0.04	0.05	0.01	0.17	0.04	0.29	0.39	0.38
ENSG00000047621.12	C12orf4	11.51	11.64	10.93	9.43	12.89	10.97	10.76	10.37	10.6
ENSG00000047634.15	SCML1	8.74	5.01	7.11	6.79	8.02	7.53	8.71	7.42	7.19
ENSG00000047644.18	WWC3	7.55	5.18	7.76	9.76	7.09	9.15	9.11	5.95	8.93
ENSG00000047648.22	ARHGAP6	0.02	0	0.16	0.18	0.22	0.21	0.1	0.14	0.02
ENSG00000047662.4	FAM184B	0.03	0	0	0.01	0.03	0	0.06	0.01	0.05
ENSG00000047849.21	MAP4	36.14	24.72	36.74	43.77	41.06	44.98	37.91	39.61	36.83
ENSG00000047932.14	GOPC	10.9	12.59	11.22	9.99	12.05	10.83	12.61	12.48	13.2
ENSG00000047936.10	ROS1	0.13	0.16	0.12	0.2	0.22	0.16	1.07	0.33	0.54
ENSG00000048028.11	USP28	22.26	15.8	22.45	21.46	20.91	22.95	22.09	20.38	17.67
ENSG00000048052.21	HDAC9	0.05	0	0.17	0.06	0.19	0.37	0.27	0.1	0.17
ENSG00000048140.18	TSPAN17	15.04	14.52	16.02	16.46	13.26	18.38	14.39	15.87	14.73
ENSG00000048162.20	NOP16	24.47	63.68	24.16	24.06	21.6	20.37	22.99	15.87	25.64
ENSG00000048342.16	CC2D2A	4.38	1.86	3.47	5.26	3.9	2.48	4.44	2.57	3.81
ENSG00000048392.11	RRM2B	8.27	5.59	3.69	5.89	3.22	3.98	4.65	3.51	4.37
ENSG00000048405.10	ZNF800	9.12	30.74	8.07	9.64	7.25	12.7	13.23	9.16	9.44
ENSG00000048471.14	SNX29	1.44	1.18	1.31	0.85	0.9	0.79	0.9	1.28	1.9
ENSG00000048540.15	LMO3	0.07	0.26	0	0.03	0.06	0.04	0.08	0.04	0
ENSG00000048544.6	MRPS10	26.68	13.77	25.05	18.45	22.25	21.76	19.59	22.56	23.08
ENSG00000048649.13	RSF1	28.26	52.66	31.64	30.69	41.03	35.73	37.78	35.07	39.81
ENSG00000048707.15	VPS13D	8.56	10.26	7.11	7.04	8.69	7.01	9.36	8.05	6.56
ENSG00000048740.18	CELF2	0.04	0.11	0	0	0.09	0.15	0.02	0.04	0.05
ENSG00000048828.17	FAM120A	22.27	22.94	21.35	22.09	19.73	22.62	21.66	23.01	20.88
ENSG00000048991.16	R3HDM1	13.99	5.3	17.7	16.01	21.23	21.64	24.04	16.78	15.72
ENSG00000049089.15	COL9A2	0.97	2.17	0.72	1.95	1.84	1.37	2.71	2.1	3.65
ENSG00000049130.15	KITLG	15.65	17.58	15.23	22.96	28.85	32.37	14.49	13.25	13.04
ENSG00000049167.14	ERCC8	9.04	6.06	8.33	9.48	6.67	8	7.66	8.33	10.2
ENSG00000049239.12	H6PD	8.93	9.5	9.39	10.28	8.71	10.24	8.34	9.55	9.08
ENSG00000049245.13	VAMP3	51.67	37.74	56.83	46.3	51.07	53.27	48.3	45.74	46.65
ENSG00000049246.14	PER3	11.02	7.51	10.45	9.64	9.92	9.17	8.76	7.79	6.54
ENSG00000049247.13	UTS2	0.62	0.75	0.23	2.26	2.37	1.88	0.4	2.3	1.7
ENSG00000049249.8	TNFRSF9	0.15	0.17	0.08	0.43	0.69	0.39	0.41	0.52	0.31
ENSG00000049283.18	EPN3	10.01	14.41	13.28	14.72	14.62	13.39	13.16	11.88	12.99
ENSG00000049323.16	LTBP1	2.77	4.94	2.04	4.44	5.3	5.16	4.72	5.35	4.71
ENSG00000049449.9	RCN1	40.1	45.23	37.32	31.48	31.74	34.98	29.03	32.03	33.07
ENSG00000049541.11	RFC2	34.11	25.16	35.25	34.54	32.76	40.23	28.72	32.24	32.8
ENSG00000049618.23	ARID1B	11.12	10.1	13.37	13.2	12.71	13.79	13.79	11.61	10.42
ENSG00000049656.14	CLPTM1L	71.18	114.71	79.67	59.91	71.12	71.88	99.99	83.62	77.99
ENSG00000049759.18	NEDD4L	32.52	65.87	36.19	41.2	36.93	40.32	38.71	38.48	40.92
ENSG00000049768.15	FOXP3	0.38	0.19	0.21	0.33	0.27	0.17	0.4	0.15	0.63
ENSG00000049769.13	PPP1R3F	0.9	3.09	1.61	1.28	1.55	1.2	1.63	1.46	1.43
ENSG00000049860.14	HEXB	105.36	214.5	97.05	139.63	117.35	126.79	108.82	116.15	108.22
ENSG00000049883.15	PTCD2	5.53	5.24	4.63	4.07	5.33	5.45	5.79	4.87	5.7
ENSG00000050030.15	NEXMIF	0.01	0	0	0	0	0	0	0	0
ENSG00000050130.18	JKAMP	15.88	9.57	25.12	15.04	18.82	14.82	14.79	16.96	12.72
ENSG00000050165.17	DKK3	10.12	25.04	11.16	20.16	17.53	14.53	18.93	19.54	19.18
ENSG00000050327.15	ARHGEF5	16.79	12.19	15.22	17.84	15.73	15.61	15.89	17.68	15.93
ENSG00000050344.9	NFE2L3	18.66	90.57	21.54	23.65	26.28	20.23	26.49	28.33	46.03
ENSG00000050393.11	MCUR1	23.6	31.18	23.54	22.44	23.13	24	22.62	20.76	24.28
ENSG00000050405.13	LIMA1	57.52	53.83	55.23	46.46	56.6	54.24	61.13	57.46	54.14
ENSG00000050426.16	LETMD1	99.66	166.01	104.41	96.99	101.55	98.73	96.76	105.13	100.73
ENSG00000050438.17	SLC4A8	9.86	10.32	4.58	5.14	3.76	4.86	6.3	3.33	6.12
ENSG00000050555.18	LAMC3	0.39	0.03	0.13	0.36	0.05	0.27	0.33	0.52	0.56
ENSG00000050730.16	TNIP3	0.07	0	0	0	0	0.03	0.17	0.05	0
ENSG00000050748.17	MAPK9	40.32	38.43	37.44	32.53	34.94	36.6	32.2	36.78	31.99
ENSG00000050820.17	BCAR1	66.05	93.71	66.19	80.46	73.48	73.29	75.45	71.66	77.72
ENSG00000051009.10	FAM160A2	37.35	46.71	39.28	27.74	37.8	39.88	38.19	40.75	40.25
ENSG00000051108.15	HERPUD1	99.2	86.67	118.98	123.63	126.36	113.93	93.56	90.67	72.48
ENSG00000051128.19	HOMER3	30.14	51.69	32.14	41.55	32.46	29.5	28.99	33.13	29.91
ENSG00000051180.17	RAD51	12.43	13.08	12.87	13.95	14.98	15.72	13.43	13.74	15.68
ENSG00000051341.14	POLQ	3.63	4.61	3.69	5.2	5.63	5.82	6.75	5.68	5.42
ENSG00000051382.8	PIK3CB	18.11	28.66	18.95	16.32	20.23	16.27	18.57	19.66	17.56
ENSG00000051523.11	CYBA	661.84	962.49	622.65	772.38	710.12	716.71	552.35	698.22	1035.33
ENSG00000051596.9	THOC3	51.98	68.43	48.79	56.06	54.41	49.42	42.49	49.36	52.87
ENSG00000051620.11	HEBP2	27.57	50.69	22.38	32.23	19.78	19.93	20.76	23.36	21.73
ENSG00000051825.14	MPHOSPH9	7.5	8.72	9.11	10.38	11.43	8.21	11.19	10.56	7
ENSG00000052126.14	PLEKHA5	15.81	11.07	13.79	16.11	15.63	17.63	16.75	14.75	16.02
ENSG00000052344.16	PRSS8	189.84	187.47	198.64	199.91	177.93	174.22	171.88	189.43	209.56
ENSG00000052723.11	SIKE1	15.01	10.05	17.28	15.29	13.68	15.1	12.99	15.12	13.83
ENSG00000052749.13	RRP12	11.56	17.08	11.59	10.09	12.21	10.49	11.36	14.34	12.39
ENSG00000052795.13	FNIP2	6.76	6.2	6.52	7.47	6.32	7.36	9.19	9.94	8.06
ENSG00000052802.13	MSMO1	25.93	21.96	27.16	21.86	22.1	20.63	19.08	20.13	19.32
ENSG00000052841.15	TTC17	21.43	12.09	24.33	24.4	26.1	25.59	35.4	34.98	30.12
ENSG00000052850.7	ALX4	0.01	0	0.01	0.03	0.03	0	0.07	0.06	0.01
ENSG00000053108.17	FSTL4	0.12	0.48	0.5	0.41	0.42	0.29	0.52	0.81	0.12
ENSG00000053254.15	FOXN3	10.37	11.47	12.9	12.51	12.47	14.67	18.46	11.59	11.06
ENSG00000053328.8	METTL24	0.07	0	0	0	0	0	0	0	0
ENSG00000053371.12	AKR7A2	56.8	79.42	57.37	57.7	46.92	53.42	43.89	47.51	55.51
ENSG00000053372.5	MRTO4	21.45	27.5	21.57	18.71	20.78	22.72	16.9	17.59	21.69
ENSG00000053438.10	NNAT	2.92	2.74	3.94	4.52	3.99	6.01	12.33	12.65	10.11
ENSG00000053501.13	USE1	29.27	46.98	26.13	27.07	24.67	23.28	20.35	24.51	33.83
ENSG00000053524.12	MCF2L2	1.23	0.25	0.33	1.66	0.94	0.71	0.97	1.31	1.26
ENSG00000053702.15	NRIP2	0.5	1.34	1.05	0.75	0.37	0.75	0.67	0.88	0.29
ENSG00000053747.16	LAMA3	3.86	3.57	4.46	4.31	4.88	3.85	4.63	6.46	3.63
ENSG00000053770.12	AP5M1	18	22.1	13.94	13.13	16.68	14.65	17.44	15.76	13.66
ENSG00000053900.10	ANAPC4	16.11	8.39	12.99	10.28	10.66	6.3	9.05	9.44	8.47
ENSG00000053918.16	KCNQ1	0.64	0.22	0.21	0.56	0.13	0.49	0.61	2.95	0.61
ENSG00000054116.12	TRAPPC3	28.12	37.39	25.64	24.16	24.24	23.13	20.47	26.37	28.07
ENSG00000054118.15	THRAP3	26.24	20.69	28.53	26.14	25.51	27.22	30.11	23.04	25.19
ENSG00000054148.17	PHPT1	102.92	52.44	94.65	95.11	79.96	77.32	60.02	65.79	78.52
ENSG00000054179.12	ENTPD2	2.37	3.73	3.8	2.07	2.23	3.23	3.4	3.14	4.56
ENSG00000054219.11	LY75	21.06	21.9	22.67	20.94	26.53	25.37	25.16	29.93	27.7
ENSG00000054267.22	ARID4B	13.78	20.65	12.69	12.74	18.95	15.21	19.48	14.92	15.69
ENSG00000054277.14	OPN3	4.22	2.81	4.71	3.24	3.74	4.23	4.22	4.91	4.28
ENSG00000054282.16	SDCCAG8	7.19	7.53	7.53	7.22	7.76	7.66	6.81	9.63	6.87
ENSG00000054356.14	PTPRN	0.03	0	0.03	0.2	0.17	0.08	0.06	0.33	0.04
ENSG00000054392.13	HHAT	0.69	1.33	1.93	2.81	1.43	1.42	0.79	1.4	0.57
ENSG00000054523.17	KIF1B	12.03	15.67	12.99	15.63	15.59	15.88	16.85	16.71	13.54
ENSG00000054598.8	FOXC1	4.25	3.94	5.11	6.44	6.36	6.79	4.77	5.1	4.87
ENSG00000054611.14	TBC1D22A	14.42	19.43	17.04	15.86	13.61	15.68	13.74	16.34	18.48
ENSG00000054654.16	SYNE2	10.58	19.02	8.44	9.85	8.9	12.11	8.64	11.06	9.98
ENSG00000054690.13	PLEKHH1	14.55	20.76	14.65	10.99	11.73	11.32	14.56	17.34	15.01
ENSG00000054793.13	ATP9A	27.38	28.64	27.14	28.03	29.59	29.86	32.32	33.85	28.97
ENSG00000054938.15	CHRDL2	3.11	5.86	4.31	6.23	7.88	8.28	2.96	4.61	4.4
ENSG00000054965.10	FAM168A	22.69	14.36	24.66	25.15	24.76	25.63	27.73	23.07	20.26
ENSG00000054967.13	RELT	6.97	10.52	7.52	7.46	7.8	8.06	8.71	8.17	9.81
ENSG00000054983.17	GALC	17.21	26.39	18.68	22.81	21.37	21.83	23.58	26.25	23.96
ENSG00000055044.11	NOP58	74.74	107.36	69.68	68.29	68.52	66.76	66.04	66.82	75.79
ENSG00000055070.17	SZRD1	40.01	39.21	39.29	43.87	44.58	42.45	41.07	33.36	43.58
ENSG00000055118.14	KCNH2	0.79	3.1	1.01	2.84	1.68	1.67	2.91	3.88	3.2
ENSG00000055130.16	CUL1	39.35	28.82	42.7	37.23	38.89	37	31.49	33.54	30.82
ENSG00000055147.19	FAM114A2	5.58	5	5.59	5.85	7.56	4.94	5.12	7.12	5.3
ENSG00000055163.20	CYFIP2	2.24	0.9	1.58	2.72	3.09	2.41	3.78	2.54	3.47
ENSG00000055208.19	TAB2	20.66	15.37	19.53	15.79	22.04	20.93	20.7	20.18	18.45
ENSG00000055211.14	GINM1	11.46	11.82	10.14	10.29	12.45	11.37	11.31	11.52	11.12
ENSG00000055332.18	EIF2AK2	11.81	7.75	14.34	12.45	16.05	12.24	12.9	14.67	12.7
ENSG00000055483.19	USP36	15.91	15.76	12.81	15.78	16.44	16.46	19.97	17.81	14.67
ENSG00000055609.18	KMT2C	11.93	14.55	13.21	10.42	13.94	17.31	17.71	15.57	13.92
ENSG00000055732.13	MCOLN3	0.24	0.22	0.32	0.1	0.15	0	0.16	0.21	0.05
ENSG00000055917.15	PUM2	38.01	57.04	37.65	34.26	37.27	38.11	42.41	40.18	34.83
ENSG00000055950.16	MRPL43	92.44	79.04	93.36	76.63	75.76	82.71	80.99	91	116.61
ENSG00000055955.16	ITIH4	0.43	0.76	2.25	1.45	0.86	1.89	1.49	1.13	2.13
ENSG00000055957.11	ITIH1	0.35	0.18	0.61	1.18	1.16	0.66	0.13	0.33	0.2
ENSG00000056050.7	HPF1	9.32	11.84	10.29	11.87	6.3	9.01	7.7	5.99	10.42
ENSG00000056097.16	ZFR	29.4	36.77	28.48	31.12	34.05	35.67	34.35	35.11	34.32
ENSG00000056277.16	ZNF280C	1.53	0.63	1.86	1.55	2.31	2.08	2.26	2.69	2.15
ENSG00000056558.11	TRAF1	0.28	0.25	0.3	0.3	0.25	0.17	0.35	0.46	0.33
ENSG00000056586.16	RC3H2	14.38	23.05	12.01	10.78	17.29	15.46	15.43	15.39	11.59
ENSG00000056736.10	IL17RB	23.93	16.41	28.1	26.83	31.98	27.67	31.92	27.4	26.05
ENSG00000056972.19	TRAF3IP2	9.81	9.73	9.43	9.41	10.77	9.96	9.88	12.88	14.65
ENSG00000056998.20	GYG2	22.12	32.57	23.44	19.71	20.04	18.78	14.7	15.63	15.8
ENSG00000057019.16	DCBLD2	13	23.7	13	9.2	12.23	13.83	10.27	9.25	9.55
ENSG00000057252.13	SOAT1	18.89	15.45	15.56	22.13	22.58	21.2	18.89	17.46	19.63
ENSG00000057294.14	PKP2	71.9	66.62	73.13	64.34	62.13	67.02	49.89	48.51	50.09
ENSG00000057593.13	F7	33.04	27.52	36.72	29.63	29.03	27.89	26.29	23.5	26.64
ENSG00000057608.17	GDI2	188.02	161.25	196.49	166.4	180.04	187.32	162.06	172.95	162.31
ENSG00000057657.17	PRDM1	5.2	3.43	5.18	5.57	5.75	5.79	5.6	4.23	5.17
ENSG00000057663.16	ATG5	13.11	23.5	12.34	13.35	14.25	12.74	10.91	11.9	12.09
ENSG00000057704.13	TMCC3	0.86	1.46	0.89	2.24	2.43	1.63	2	2.48	2.26
ENSG00000057757.10	PITHD1	19.52	28.94	18.71	21.45	20.86	18.92	19.79	20.65	22.06
ENSG00000057935.13	MTA3	42.96	26.68	40.71	41.67	43.12	40.96	40.66	44.19	36.68
ENSG00000058056.9	USP13	6.31	7.28	5.07	6.95	4.5	6.38	4.79	6.09	3.97
ENSG00000058063.16	ATP11B	19.25	18.22	20.68	22.35	22.15	24.38	23.58	22.41	18.52
ENSG00000058085.14	LAMC2	35.53	36.86	37.15	41.99	40.53	41.51	46.01	51.27	53.02
ENSG00000058091.17	CDK14	1.03	1.45	1.26	2.65	2.59	1.64	1.78	3.23	1.23
ENSG00000058262.10	SEC61A1	107.61	99.95	113.61	119.75	126.37	125.56	115.35	113.02	115.51
ENSG00000058272.19	PPP1R12A	12.25	15.44	11.47	11.9	14.97	16.61	14.55	13.75	16.55
ENSG00000058404.20	CAMK2B	0.05	0.19	0.07	0	0.06	0.18	0.32	0.1	0.35
ENSG00000058453.17	CROCC	3.27	7.26	3.3	3.17	4.22	3.38	4.24	5.76	4.91
ENSG00000058600.16	POLR3E	27.34	42.97	24.86	30.2	29.91	25.77	29.73	26.11	33.89
ENSG00000058668.14	ATP2B4	7.14	7.2	8.4	7.66	11.23	9.52	8.36	10.12	9
ENSG00000058673.16	ZC3H11A	35.9	28.16	35.45	34.56	34.11	29.79	40.69	35.69	38.33
ENSG00000058729.11	RIOK2	11.29	10.35	11.7	13.5	9.68	16.39	16.29	10.84	11.66
ENSG00000058799.15	YIPF1	10.65	10.46	11.97	7.72	11.33	10.56	8.8	9.68	11.05
ENSG00000058804.12	NDC1	18.89	14.69	18.21	14.77	17.24	16.67	18.1	19.07	16.24
ENSG00000058866.15	DGKG	0.01	0	0.19	0	0.02	0.08	0.07	0.02	0
ENSG00000059122.16	FLYWCH1	12.02	26.08	14.92	13.47	12.87	17.44	12.73	15.14	16.86
ENSG00000059145.18	UNKL	22.38	27.12	15.74	17.79	19.79	18.61	27.62	19.13	21.72
ENSG00000059377.17	TBXAS1	0.56	0	0	0.13	0.87	0.11	0.95	0.88	0.22
ENSG00000059378.12	PARP12	22.34	32.53	23.58	22.02	22.39	20.16	29.99	30.6	29.05
ENSG00000059573.9	ALDH18A1	101.71	111.19	107.43	89.72	94.15	95.83	93.98	97.61	90.63
ENSG00000059588.10	TARBP1	18	22.46	16.55	10.88	13.27	10.23	20.99	14.55	16.18
ENSG00000059691.12	GATB	11.88	8.98	12.38	12.94	9.21	10.88	10.4	9.91	11.47
ENSG00000059728.11	MXD1	4.89	5.96	5.13	5.7	6.53	5.96	9.3	7.72	8.07
ENSG00000059758.8	CDK17	9.52	8.54	7.89	7.56	9.32	9.51	8.74	8.62	9.57
ENSG00000059769.20	DNAJC25	10.47	22.08	12.86	10.53	11.08	10.85	11.05	12.05	12.6
ENSG00000059804.16	SLC2A3	88	67.04	85.09	93.54	98.16	78.7	100.19	123.28	114.02
ENSG00000059915.17	PSD	0.65	1.12	0.87	2.49	1.14	1.94	1.33	1.69	2.65
ENSG00000060069.16	CTDP1	7.75	22.79	7.35	8.92	8.36	7.75	8.71	8.07	7.49
ENSG00000060138.13	YBX3	103.23	149.98	100.16	101.65	105.46	113.72	117.08	123.1	133.55
ENSG00000060140.9	STYK1	2.04	1.79	2.3	2.79	3.46	4.81	3.83	4.76	3.99
ENSG00000060237.17	WNK1	22.15	30.22	23.76	36.13	37.37	34.18	38.42	31.86	27.38
ENSG00000060339.14	CCAR1	50.76	69.91	48.31	38.91	44.69	39.33	48.34	45.2	38.18
ENSG00000060491.16	OGFR	69.76	132.35	67.79	83.89	64.92	62.92	65.74	66.43	81.13
ENSG00000060566.14	CREB3L3	4.17	3.06	5.16	9.18	7.68	8.72	10.75	10.27	10.67
ENSG00000060642.10	PIGV	7.11	6.96	9.02	7.12	7.8	7.48	10.57	9.6	9.12
ENSG00000060656.20	PTPRU	27.06	41.27	27.54	21.51	22.85	23.74	21.55	29.94	28.63
ENSG00000060688.13	SNRNP40	21.34	16.57	22.12	16.7	16.86	16.15	16.14	17.29	18.19
ENSG00000060749.15	QSER1	10.56	7.54	10.11	9.96	11.59	11.46	10.25	9.5	10.63
ENSG00000060762.19	MPC1	42.29	24.86	32.12	33.82	41.6	37.53	26.24	31.03	40.43
ENSG00000060971.18	ACAA1	64.24	100.85	67.13	73.13	63.72	61.24	57.58	57.19	66.97
ENSG00000060982.15	BCAT1	9.19	17.86	10.16	13.41	8.07	10.65	9.16	12.41	7.33
ENSG00000061273.18	HDAC7	23.29	30.96	26.45	24.86	22.78	20.65	24.15	27.83	25.96
ENSG00000061337.15	LZTS1	0.62	2.32	0.47	0.94	0.82	0.95	0.63	0.72	0.7
ENSG00000061455.11	PRDM6	0.05	0.01	0.03	0.04	0.15	0.31	0.15	0.94	0.36
ENSG00000061656.9	SPAG4	16.6	23.43	16.41	16.94	11.92	9.74	14.52	21.13	25.93
ENSG00000061676.15	NCKAP1	65.81	57.94	62.94	58.12	68.29	70.91	65.29	73.29	63.32
ENSG00000061794.13	MRPS35	101.23	116.56	105.26	90.85	106.16	105.05	106.15	107.12	110.87
ENSG00000061936.9	SFSWAP	21.2	23.48	20.6	20.68	19.33	22.46	22.79	23.78	20.57
ENSG00000061938.18	TNK2	13.59	28.6	13.19	13.54	12.04	12.11	16.29	16.49	18.41
ENSG00000061987.16	MON2	7.97	12.22	8.79	8.7	12.39	10.42	11.84	10.61	8.83
ENSG00000062038.14	CDH3	42.02	44.09	36.03	65.05	56.69	53.71	57.96	58.65	58.57
ENSG00000062194.16	GPBP1	40.95	33.13	38.94	32.52	43.88	41.07	46.85	47.69	38.69
ENSG00000062282.15	DGAT2	116.89	117.46	119.32	135.72	129.73	132.48	87.39	95.2	104.48
ENSG00000062370.16	ZNF112	1.51	0.39	1.59	2.04	1.28	3.14	2.54	1.83	1.81
ENSG00000062485.19	CS	117.25	99.1	131.67	119.48	115.57	122.35	118.39	117.68	114.43
ENSG00000062524.16	LTK	3.55	5.61	4.41	2.81	3.34	2.23	2.45	3.13	2.72
ENSG00000062582.14	MRPS24	200.73	215.56	176.06	170.01	152.85	131.19	135.12	159.43	192.33
ENSG00000062598.18	ELMO2	23.76	54.43	21.16	22.39	22.91	21.65	22.75	24.77	22.44
ENSG00000062650.19	WAPL	16.81	13.19	17.41	13.28	17	15.85	18.82	19.11	17.65
ENSG00000062716.13	VMP1	127.6	73.16	123.91	121.49	120.13	138.28	118.05	131.93	141.83
ENSG00000062725.10	APPBP2	15.75	5.69	13.96	8.31	12.4	15.28	14.98	8.29	8.67
ENSG00000062822.13	POLD1	55.24	79.9	50.67	49.79	45.09	41.33	49.34	42.55	52.03
ENSG00000063046.17	EIF4B	171.52	277.09	178.65	179.71	183.31	169.08	163.67	161.37	151.36
ENSG00000063169.10	BICRA	8.75	9.15	9.94	11.11	11.51	10.07	10.42	11.04	7.26
ENSG00000063176.15	SPHK2	74.49	129.94	79.92	82.06	67.49	60.93	63.15	58.81	67.53
ENSG00000063177.13	RPL18	1923.63	2264.6	1913.65	1673.43	1862.32	1900.56	1394.63	1881.8	2087.79
ENSG00000063180.9	CA11	5.23	3.68	7.6	5.39	3.87	4.31	8.07	6.82	20.18
ENSG00000063241.8	ISOC2	45.67	52.82	48.07	44.48	38.27	44.97	28.01	41.37	39.12
ENSG00000063244.12	U2AF2	156.71	170.56	156.7	147.32	130.17	143.2	130.3	146.25	155.31
ENSG00000063245.14	EPN1	108.1	161.24	109.73	118.34	101.25	101.62	99.8	107.25	125.17
ENSG00000063322.14	MED29	16.6	17.94	16.96	19.89	17.99	17.62	15.02	15.83	14.28
ENSG00000063438.17	AHRR	0.05	1.59	0	0.5	0	0.03	0.9	0.09	0.09
ENSG00000063587.14	ZNF275	1.76	1.57	1.84	1.9	2.86	2.14	1.94	2.27	1.98
ENSG00000063601.17	MTMR1	7.78	6.28	7.78	8.09	7.18	6.98	7.06	6.67	6.93
ENSG00000063660.9	GPC1	13.82	32.18	17.62	15.86	19.64	17.6	14.85	13.67	20.42
ENSG00000063761.16	ADCK1	8.29	7.69	8.26	6.69	7.27	6.77	6.42	7.82	9.37
ENSG00000063854.13	HAGH	40.12	50.13	33.19	27.2	23.81	31.13	24.04	34.42	50.69
ENSG00000063978.16	RNF4	30.12	107.31	30.75	35.98	34.1	33.71	33.61	38.33	39.02
ENSG00000064012.21	CASP8	34.76	46.43	30.35	35.22	37.47	39.28	41.69	39.5	37.73
ENSG00000064042.18	LIMCH1	0.13	0.14	0.1	0.29	0.23	0.37	0.47	0.51	0.22
ENSG00000064102.15	INTS13	19.93	24.67	17.06	14.24	19.7	20.25	18.84	18.49	19.39
ENSG00000064115.11	TM7SF3	50.86	122.74	55.08	59.8	41.67	70.9	70.83	53.76	52.92
ENSG00000064195.7	DLX3	2.04	0.41	2.87	1.86	1.38	1.95	2.85	1.76	1.14
ENSG00000064199.6	SPA17	7.35	3	6.76	1.81	3.47	3.51	3.82	4.64	4.13
ENSG00000064201.15	TSPAN32	1.56	3.02	4.27	2.49	2.14	2.18	1.46	1.1	1.09
ENSG00000064205.10	CCN5	0.02	0	0	0	0	0	0.15	0.07	0.03
ENSG00000064225.12	ST3GAL6	17.73	30.04	18.76	16.34	18.69	16.99	14.98	14.32	13.29
ENSG00000064270.12	ATP2C2	19.5	12.83	10.76	14.27	13.32	11.65	16.21	18	19.77
ENSG00000064300.9	NGFR	0.08	0	0.04	0.15	0.1	0.16	0.32	0.17	0.53
ENSG00000064309.14	CDON	3.3	3.78	4.84	6.31	6.1	5.4	4.92	6.31	4.9
ENSG00000064313.12	TAF2	5.54	7.77	5.72	5.79	6.83	6.23	7.61	7.03	6.03
ENSG00000064393.16	HIPK2	7.38	6.89	7.35	8.91	9.25	10.74	8.73	8.38	6.95
ENSG00000064419.13	TNPO3	23.09	23.15	26.08	25.84	23.23	25.87	24	24.33	22.51
ENSG00000064489.22	BORCS8-MEF2B	0.34	2.47	3.32	1.28	2.12	2.47	2.92	1.68	6.16
ENSG00000064490.14	RFXANK	68.97	59.1	53.51	56.28	45.8	53.95	45.17	57.39	58.31
ENSG00000064545.14	TMEM161A	36.65	41.22	32.83	37.77	36	34.41	32.08	42.61	41.62
ENSG00000064547.14	LPAR2	16.45	6.58	14.54	14.27	17.86	13.54	12.21	11.14	18.77
ENSG00000064601.18	CTSA	321.33	147.7	336.17	361.17	373.8	381.56	402.19	418.79	401.44
ENSG00000064607.17	SUGP2	26.73	19.21	29.76	24.5	22.05	24.37	31.18	24.54	29.63
ENSG00000064651.14	SLC12A2	16.34	48.81	13.33	17.1	21.77	22.13	30.53	26.11	26.16
ENSG00000064652.11	SNX24	23.2	26.92	18.9	19.94	20.49	19.88	13.01	19.23	21.94
ENSG00000064666.15	CNN2	73.09	42.82	73.86	87.61	83.96	79.41	76.13	77.3	75.03
ENSG00000064687.12	ABCA7	27.29	34.56	19.78	14.17	19.35	11.77	21.24	24.77	19.56
ENSG00000064692.19	SNCAIP	0.67	1.1	1.19	1.78	2.29	2.35	5.39	5.21	4.77
ENSG00000064703.12	DDX20	3.97	5.71	4.62	3.7	4.16	5.51	5.06	3.77	4.49
ENSG00000064726.9	BTBD1	19.83	22.95	20.04	20.28	19.71	23.56	20.82	24.38	21.32
ENSG00000064763.11	FAR2	24.16	9.94	16.23	14.23	15.64	12.77	17.05	17.02	11.38
ENSG00000064787.13	BCAS1	2.68	2.02	3.26	3.04	2.33	2.9	3.08	4.84	7.45
ENSG00000064886.14	CHI3L2	0.19	0	0	0.3	0.55	0.33	0	0.43	0.14
ENSG00000064932.16	SBNO2	19.85	21.08	15.57	16.05	17.89	17.64	16.93	18.44	18.39
ENSG00000064933.17	PMS1	9.36	7.21	7.84	7.29	10.38	8.26	8.93	7.51	9.18
ENSG00000064961.19	HMG20B	37.99	56.42	42.63	37.01	35.39	34.38	41.56	44.23	54.37
ENSG00000064995.17	TAF11	23.9	34.69	26.23	26.16	24.04	24.48	21.25	22.85	23.06
ENSG00000064999.15	ANKS1A	13.12	15.41	12.5	14.14	14.08	14.01	13.83	15.08	14.1
ENSG00000065000.17	AP3D1	64.66	118.82	68.95	65.62	70.4	72.97	65.96	77.32	66.38
ENSG00000065029.15	ZNF76	19.45	15.64	15.56	13.24	12.95	14.53	18.41	17.2	16.53
ENSG00000065054.14	SLC9A3R2	25.97	37.55	27.69	28.23	25.22	25.11	29.33	27.69	34.31
ENSG00000065057.8	NTHL1	25.13	45.68	20.08	16.04	15.86	16.43	17.52	26.07	33.7
ENSG00000065060.17	UHRF1BP1	6.83	6.23	8.17	7.48	7.61	8.45	7.64	6.64	6.09
ENSG00000065135.11	GNAI3	2.01	1.6	2.01	1.73	1.91	2.02	2.03	2.13	1.92
ENSG00000065150.19	IPO5	65.88	86.2	67.77	56.29	63.81	63.95	61.01	61.55	64.8
ENSG00000065154.11	OAT	555.8	742.49	548.61	482.37	542.21	537.09	423.13	365.78	393.34
ENSG00000065183.16	WDR3	8.42	11.1	8.04	8.77	5.8	7.04	7.41	6.83	6.86
ENSG00000065243.20	PKN2	8.58	11.83	7.51	8.69	10.71	9.34	9.91	9.98	10.23
ENSG00000065268.10	WDR18	55.18	48.26	60.64	72.09	48.18	49.52	48.84	49.43	79.19
ENSG00000065308.5	TRAM2	23.83	18.86	23.18	22.51	25.92	25.17	22.36	21.35	20.53
ENSG00000065320.9	NTN1	0.03	0.09	0.06	0.29	0.16	0.25	0.05	0.32	0.2
ENSG00000065328.16	MCM10	9.68	8.25	9.98	10.35	11.67	11.65	11.16	9.72	10.25
ENSG00000065357.20	DGKA	11.91	15.63	10.59	13.98	9.61	12.44	13.12	36.46	15
ENSG00000065361.15	ERBB3	84.43	217.01	103.79	94.95	95.36	94.05	87.75	99.27	108.52
ENSG00000065413.20	ANKRD44	0.83	0	1.54	0.93	0.1	0.17	0.13	0.14	4.69
ENSG00000065427.14	KARS	102.27	60.34	102.96	99.74	105.34	101	92.96	101.78	99.06
ENSG00000065457.10	ADAT1	18.02	15.95	14.97	17.26	13.04	18.16	18.09	12.51	15.53
ENSG00000065485.20	PDIA5	38.84	41.64	37.94	46.6	40.69	43.29	27.23	30.24	34.03
ENSG00000065491.8	TBC1D22B	5.17	2.58	5.66	5.4	4.57	5.47	5.47	4.22	4.76
ENSG00000065518.8	NDUFB4	236.42	22.04	223.18	185.11	192.83	177.59	184.58	212.21	163.78
ENSG00000065526.11	SPEN	10.99	8.84	7.95	12.37	10.2	10.72	15.1	12.53	9.58
ENSG00000065534.18	MYLK	5.99	17.15	7.23	8.39	5.95	6.4	6.1	8.71	8.53
ENSG00000065548.18	ZC3H15	64.47	81.56	62.92	52.95	66.36	61.27	62.07	68.71	69.76
ENSG00000065559.15	MAP2K4	10.9	6.37	10.43	10.97	12.05	10.98	10.68	14.69	11.11
ENSG00000065600.12	TMEM206	8.96	6.24	5.74	8.77	9.46	6.82	8.24	8.34	10.39
ENSG00000065613.14	SLK	12.61	20.59	11.52	10.59	13.41	13.51	14.62	12.89	12.38
ENSG00000065615.14	CYB5R4	8.03	16.76	9.97	8.66	5.33	3.88	6.82	9.67	6.9
ENSG00000065618.20	COL17A1	4.67	4.74	5.8	4.91	5.17	4.4	7.1	8.8	8.75
ENSG00000065621.15	GSTO2	0.02	0.06	0.68	0.33	0.09	0.17	0.4	0.51	0.48
ENSG00000065665.21	SEC61A2	12.31	5.36	14.09	11.39	13.16	13.89	14.76	15.29	13.65
ENSG00000065675.14	PRKCQ	1.16	0.7	1.07	0.72	0.56	1.03	0.97	1.01	1.26
ENSG00000065717.15	TLE2	21.45	27.54	19.46	22.94	20.77	19.65	16.41	17.52	23.1
ENSG00000065802.12	ASB1	8.45	12.61	8.62	6.99	10.13	12.58	9.85	9.07	7.03
ENSG00000065809.13	FAM107B	49.25	53.83	52.82	66.73	71.85	71.69	49.94	47.57	49.33
ENSG00000065833.9	ME1	23.25	22.63	25.76	21.14	25.65	24.97	29.01	27.21	28.4
ENSG00000065882.16	TBC1D1	24.63	24.79	27.77	29.19	25.61	21.65	31.23	31.25	34.41
ENSG00000065883.16	CDK13	14.23	33.94	15.85	17.94	16.46	14.16	18.89	17.21	14.78
ENSG00000065911.12	MTHFD2	57.4	59.33	62.32	50.64	52.91	62.8	53.4	52.95	53.77
ENSG00000065923.10	SLC9A7	4.26	5.93	5.11	8.06	8.29	8.1	5.28	7.01	9.09
ENSG00000065970.9	FOXJ2	4.42	3.45	5.15	4.89	5.16	4.95	6.29	5.43	4.55
ENSG00000065978.19	YBX1	477.86	157.55	413.35	548.92	396.98	396.45	494.03	377.72	379.43
ENSG00000065989.16	AC011529.1	1.17	1.08	1.33	1.49	1.66	1.31	0.98	1.08	1.69
ENSG00000066027.12	PPP2R5A	21.07	18.19	19.11	17.15	22.26	20.42	19.43	21.25	21.11
ENSG00000066044.15	ELAVL1	47.46	21.3	44.97	47.92	45.65	46.92	47.14	42.22	47.8
ENSG00000066084.13	DIP2B	18	32.97	19.83	18.54	20.9	21.05	21.22	20.75	18.35
ENSG00000066117.14	SMARCD1	95.78	60.07	88.33	86.84	94.68	98.58	85.91	93.2	88.76
ENSG00000066135.13	KDM4A	17.13	34.39	18.03	18.09	18.31	17.24	18.33	19.27	17.59
ENSG00000066136.20	NFYC	20.17	11.37	22.45	16.7	20.57	19.71	20.05	26.27	16.87
ENSG00000066185.13	ZMYND12	0.38	0.6	0.2	0.47	1.48	0.59	0.19	0.27	0.7
ENSG00000066230.11	SLC9A3	11.25	29.16	11.13	12.87	10.62	9	14.26	15.36	19.35
ENSG00000066248.15	NGEF	0.44	0	0.88	0.71	0.06	0.54	0.76	1.57	1.49
ENSG00000066279.18	ASPM	13.69	16.27	12.13	13.98	18.97	17.63	18.32	15.88	16.11
ENSG00000066322.15	ELOVL1	52.02	40.13	56.44	47.3	53.01	51.68	45.09	58.19	54.53
ENSG00000066379.15	ZNRD1	24.05	22.16	19.86	18.56	17.6	18.24	19.03	20.03	19.86
ENSG00000066405.13	CLDN18	0.06	0	0.04	0.1	0.04	0.06	0.07	0.06	0
ENSG00000066422.4	ZBTB11	6	5.42	5.55	5.85	7.73	8.07	8.28	7.65	8.57
ENSG00000066427.22	ATXN3	4.55	3	4.99	5.14	4.49	3.95	4.95	8.11	7.2
ENSG00000066455.13	GOLGA5	11.5	8.2	13.29	12.96	14.41	13.05	13.73	13.87	11.87
ENSG00000066468.22	FGFR2	18.8	30.41	20.25	19.82	20	21.88	14.46	11.97	13.74
ENSG00000066557.6	LRRC40	6.74	7.87	6.82	4.59	8.06	7.04	5.82	5.36	4.18
ENSG00000066583.12	ISOC1	48.71	42.73	45.66	34.22	38.13	39.24	31.19	33.13	32.5
ENSG00000066629.17	EML1	2.49	11.1	3.41	6.05	4.48	4.53	3.82	4.24	3.09
ENSG00000066651.20	TRMT11	16.78	17.35	14.64	10.43	13.65	13.37	9.3	15.35	13.95
ENSG00000066654.14	THUMPD1	10.35	6.32	7.89	6.55	7.71	9.01	9.19	9.24	7.45
ENSG00000066697.14	MSANTD3	16.75	8.46	17.2	15.62	12.2	14.22	12.45	13.04	10.66
ENSG00000066735.14	KIF26A	4.89	15.72	5.95	4.84	5.19	4.5	4.63	3.68	5.97
ENSG00000066739.12	ATG2B	4.34	3.51	4.95	6.27	7.23	6.53	6.45	10.88	4.25
ENSG00000066777.9	ARFGEF1	12.74	19.49	8.68	11.92	19.58	10.97	11.83	13.41	13.36
ENSG00000066813.14	ACSM2B	2.01	1.91	3.23	2.08	2.85	3.27	3.58	2.21	1.03
ENSG00000066827.16	ZFAT	1.41	3.91	1.9	2.18	1.86	1.61	1.88	2.01	2.25
ENSG00000066855.16	MTFR1	22.04	22.41	23.94	18.97	22.48	20.83	19.66	20.86	18.4
ENSG00000066923.17	STAG3	2.88	5.76	5.1	4.94	3.49	3.99	7.02	6.68	7.64
ENSG00000066926.11	FECH	14.3	7.93	17.14	16.22	16.81	14.94	13.58	17.87	14.88
ENSG00000066933.16	MYO9A	5.51	4.76	4.36	4.71	4.76	5.29	3.66	3.45	2.88
ENSG00000067057.17	PFKP	46.18	48.19	44.34	48.46	39.93	41.83	38.51	51.62	50.66
ENSG00000067064.11	IDI1	63.81	42.06	62.25	54.2	66.18	67.86	39.84	44.15	42.75
ENSG00000067066.17	SP100	11.8	6.27	11.59	11.33	11.51	12.16	9.87	11.18	10.19
ENSG00000067082.15	KLF6	28.92	67.67	26.98	26.95	26.67	24.83	15.51	13.9	17.75
ENSG00000067113.17	PLPP1	54.05	77.95	52.5	52.35	53.19	50.66	54.31	48.3	49.71
ENSG00000067141.17	NEO1	7.64	4.8	8.76	7.75	10.14	11.69	10.87	9.58	10.54
ENSG00000067167.8	TRAM1	66.09	37.2	62.75	50.87	69.16	60.83	63.15	65.22	61.22
ENSG00000067177.15	PHKA1	1.92	1.75	4.26	1.94	2.03	2.25	2.72	2.9	3
ENSG00000067182.7	TNFRSF1A	64.32	68.21	63.4	69.11	69.09	67.66	66.27	73.36	72.21
ENSG00000067191.16	CACNB1	0.78	0.86	0.68	1.58	0.73	0.71	1.29	1.03	2.95
ENSG00000067208.14	EVI5	5.08	5.38	6.8	5.76	7.77	6.91	8.63	5.63	6.45
ENSG00000067221.14	STOML1	5.97	12.28	6.94	7.13	7.62	7.5	6.64	9.49	9.32
ENSG00000067225.18	PKM	355.83	553.22	364.82	397.34	399.51	425.55	388.14	442.3	426.56
ENSG00000067248.10	DHX29	12.99	11.69	13.51	11.03	14.85	14.05	12.61	10.87	11.39
ENSG00000067334.14	DNTTIP2	12.53	9.36	12.85	10.94	15.47	13.03	12.29	13.02	10.99
ENSG00000067365.14	METTL22	12.33	11.54	8.49	12.42	12.11	9.05	13.7	16.73	15.76
ENSG00000067369.13	TP53BP1	8.51	8.28	10.71	11.81	8.7	9.74	11.11	10.91	9.64
ENSG00000067445.20	TRO	0.06	0.08	0.14	0.02	0.09	0.21	0.02	0.25	0.17
ENSG00000067533.6	RRP15	10.07	12.69	8.59	8.16	9.63	9.06	8.13	9.29	9.77
ENSG00000067560.11	RHOA	231.06	337.8	236.01	198.59	193.78	213.35	193.44	200.43	214.99
ENSG00000067596.11	DHX8	13.18	17.8	12.23	17.24	15.12	13.15	15.8	15.31	16.06
ENSG00000067601.8	PMS2P4	2.57	4.78	4.28	5.2	4.2	5.58	4.31	2.17	6.57
ENSG00000067606.17	PRKCZ	28.5	23.63	27.28	28.63	26.88	23.62	26.71	28.83	25.93
ENSG00000067704.10	IARS2	107.62	186.74	113.33	87.7	98.96	97.8	89.67	96.44	98.67
ENSG00000067715.14	SYT1	0.15	0.09	0.18	0.12	0.16	0.07	0.42	0.53	0.15
ENSG00000067798.16	NAV3	0.34	0.04	0.03	0.22	0.35	0.31	0.44	0.15	0.31
ENSG00000067829.19	IDH3G	58.01	16.09	70.42	48.26	61.1	55.51	53.58	71.61	61.57
ENSG00000067836.12	ROGDI	22.81	14.39	18.41	17.26	16.66	18.67	14.72	15.71	11.76
ENSG00000067840.12	PDZD4	1.67	1.2	0.65	1.57	0.94	0.88	1.26	1.48	1.12
ENSG00000067900.8	ROCK1	13.54	14.77	12.32	11.71	13.29	13.29	14.04	13.59	11.2
ENSG00000067955.14	CBFB	36.18	95.41	29.71	38.1	30.28	27.15	37.15	27.93	27.57
ENSG00000067992.14	PDK3	5.15	2.94	4.36	4.48	3.67	4.35	3.82	4.36	4.68
ENSG00000068001.14	HYAL2	37.34	34.31	37.33	37.02	34.35	42.86	29.41	30.43	43.75
ENSG00000068024.16	HDAC4	3.65	13.98	3.44	5.8	3.38	3.71	2.99	4.02	3.03
ENSG00000068028.17	RASSF1	14.08	30.07	17.75	15.63	17.62	17.77	16.94	19.65	21.39
ENSG00000068078.18	FGFR3	74.97	132.66	80.22	97.34	80.8	74.81	77.38	77.92	84.93
ENSG00000068079.7	IFI35	25.67	40.34	23.17	23.88	25.52	24.81	20.77	23.73	26.97
ENSG00000068097.14	HEATR6	4.73	2.87	6.34	4.03	3.74	4.63	5.29	4.13	4.23
ENSG00000068120.15	COASY	52.86	75.36	59.88	57.02	58.48	53.12	67.63	65.93	66.47
ENSG00000068137.15	PLEKHH3	18.29	43.83	16.73	17.81	15.78	14.83	16.09	15.66	17.83
ENSG00000068305.17	MEF2A	9.63	10.22	8.32	10.65	9.09	11.18	10.75	9.65	8.39
ENSG00000068308.13	OTUD5	22.56	25.63	23.29	22.62	21.96	22.92	24.55	26.62	30.37
ENSG00000068323.17	TFE3	14.76	12.4	16.11	15.96	15.22	14.72	19.88	17.84	18.15
ENSG00000068354.16	TBC1D25	4.22	6.82	6.38	6.14	4.98	5.23	5.89	7.01	4.3
ENSG00000068366.19	ACSL4	16.85	19.79	14.52	14.14	19.54	19.75	17.87	23.09	18.52
ENSG00000068383.19	INPP5A	21.26	40.36	23.52	21.29	23.69	28.6	17.84	18.79	20.05
ENSG00000068394.11	GPKOW	17.19	28.56	15.79	17.12	14.34	16.6	15.95	15.04	19.4
ENSG00000068400.13	GRIPAP1	16.74	16.39	16.3	14.73	14.38	12.2	17.29	18.53	17.53
ENSG00000068438.15	FTSJ1	19.88	15.21	20.33	18.16	17.58	19.61	20.43	19.31	18.91
ENSG00000068489.12	PRR11	17.32	21.5	19	26.25	28.43	30.69	17.29	19.45	17.48
ENSG00000068615.18	REEP1	8.5	8.21	8.06	9.43	8.85	8.8	9.2	6.93	6.83
ENSG00000068650.18	ATP11A	34.44	52.93	36.59	49.33	45.2	48.51	59.11	46.82	49.7
ENSG00000068654.16	POLR1A	13.68	15.12	14.07	16.73	16.48	19.65	17.35	14.9	24.69
ENSG00000068697.7	LAPTM4A	200.85	109.25	200.1	184.68	220.09	225.03	216.9	251.26	249.87
ENSG00000068724.16	TTC7A	30.27	60.58	33.03	33.7	30.12	39.55	32.76	30.3	30.57
ENSG00000068745.15	IP6K2	66.93	62.52	73.4	66.95	61.66	64.75	78.21	86.16	97.07
ENSG00000068784.13	SRBD1	6.68	6.55	6.07	4.56	5.78	5.91	5.98	5.82	9.21
ENSG00000068796.16	KIF2A	20.58	19.27	22.92	23.28	25.31	32.21	29.75	26	23.95
ENSG00000068831.19	RASGRP2	16.98	13.49	10.1	17.33	11.44	11.58	14.58	19.2	27.54
ENSG00000068878.15	PSME4	24.71	22.06	28.19	23.32	24.95	24.83	26.23	22.21	22.27
ENSG00000068885.15	IFT80	9.63	7.72	6.91	6.43	7.89	8.07	9.76	8.58	10.2
ENSG00000068903.20	SIRT2	34.91	19.52	33.41	45.34	38.97	35.38	30.32	31.57	33.99
ENSG00000068912.14	ERLEC1	27.56	20.66	26.87	22.08	32.55	30.03	28.57	28.71	24.94
ENSG00000068971.14	PPP2R5B	4.87	5.56	5.82	4.08	4.15	3.25	6.94	9.52	4.77
ENSG00000068976.14	PYGM	0.18	0	0.14	0.26	0.22	0.13	0.36	0.28	1.28
ENSG00000069011.16	PITX1	50.56	82.82	50.03	48.01	48.36	52.26	44.36	47.23	38.86
ENSG00000069020.18	MAST4	3.61	3.71	3.79	4.85	5.4	8.07	6.5	6.53	5.16
ENSG00000069248.12	NUP133	20.76	20.44	22.3	18.84	20.16	21.72	17.93	17.36	22.91
ENSG00000069275.13	NUCKS1	52.38	43.84	47.11	37.53	43.14	62.34	42.31	37.51	35.45
ENSG00000069329.17	VPS35	64.53	100.88	58.29	55.64	61.63	58.22	67.18	54.11	53.07
ENSG00000069345.12	DNAJA2	30.22	28.55	30.45	27	29.12	29.04	29.77	30.9	34.8
ENSG00000069399.15	BCL3	33.34	30.57	30.04	33.94	37.53	31.96	44.19	36.89	43.74
ENSG00000069424.14	KCNAB2	8.9	9.2	6.48	9.99	8.38	7.68	9.73	11.07	11.43
ENSG00000069431.11	ABCC9	4.06	3.63	4.52	5.16	5.36	5.14	3.97	4.64	4.11
ENSG00000069482.7	GAL	46.48	34.36	48.53	63.71	59.29	58.7	42.99	56.3	67.13
ENSG00000069493.15	CLEC2D	1.9	1.45	1.66	1.74	3.47	1.44	2.07	2.51	2.3
ENSG00000069509.6	FUNDC1	18.53	15.94	18.75	15.02	16.02	18.03	14.02	18.22	16.76
ENSG00000069535.14	MAOB	2.44	2.62	2.64	2.2	2.36	2.33	3.55	2.47	3.75
ENSG00000069667.16	RORA	1.34	1.89	1.4	2.76	2.76	1.91	2.32	3.95	2.08
ENSG00000069696.6	DRD4	1.65	2.34	1.42	1.05	1.07	1.2	2.03	2.17	2.68
ENSG00000069702.11	TGFBR3	6.05	7.53	6.74	4.88	7.06	4.94	7.17	5.97	6.6
ENSG00000069764.9	PLA2G10	0.57	1.52	1.43	1.18	1.79	0.59	1.09	0.45	0.63
ENSG00000069812.11	HES2	0.32	1.52	0.19	0.21	0.29	0.18	1.27	2.42	0.96
ENSG00000069849.11	ATP1B3	95.58	97.4	95.75	82.8	90.65	88.99	100.27	102.1	102.44
ENSG00000069869.16	NEDD4	61.9	50.59	57.06	66.29	76.44	76.74	84.14	91.36	67.72
ENSG00000069943.10	PIGB	8.47	3.46	8.22	8.14	8.15	8.76	7.54	9.07	5.96
ENSG00000069956.12	MAPK6	26.72	20.42	24.83	23.58	30.43	29.29	26.49	25.57	26.21
ENSG00000069966.18	GNB5	7.54	11.09	8.05	10.13	7.81	10.95	8.22	8.37	8.7
ENSG00000069974.16	RAB27A	9.46	13.62	10.93	11.45	13.65	8.91	13.89	10.84	12.01
ENSG00000069998.12	HDHD5	45.27	87.98	46.11	36.93	37.7	37.17	30	36.33	43.09
ENSG00000070010.19	UFD1	64.24	39.96	69.89	59.28	59.48	64.62	56.77	73.18	56.85
ENSG00000070018.9	LRP6	16.38	33.4	17.32	21.29	18.63	20.38	23.55	21.7	22.34
ENSG00000070019.5	GUCY2C	53.79	60.81	54.3	47.2	51.34	53.87	57.36	61.07	57.71
ENSG00000070031.4	SCT	0.93	0	0	0	0	0	0.23	0.59	0
ENSG00000070047.12	PHRF1	19.88	39.83	21.83	24.39	20.17	21.26	20.4	21.05	25.58
ENSG00000070061.15	ELP1	12.47	14.7	12.09	11.41	12.07	13.37	16.16	13.85	11.7
ENSG00000070081.16	NUCB2	21.12	26.08	18.2	20.1	31.42	24.33	24.82	22.82	27.3
ENSG00000070087.14	PFN2	21.64	29.48	24.65	22.89	22.32	21.1	26.4	27	27.56
ENSG00000070159.14	PTPN3	7.38	7.7	8.68	7.53	7.58	9.22	12.53	11.02	10.06
ENSG00000070182.20	SPTB	0.35	0.68	0.31	0.52	0.31	0.36	0.7	0.33	0.27
ENSG00000070190.13	DAPP1	0.07	0.03	0.1	0.33	0.23	0.25	0.77	1.39	0.8
ENSG00000070214.16	SLC44A1	32.98	37.94	36.61	33.52	34.31	34.34	31.71	31.42	26.28
ENSG00000070269.14	TMEM260	8.83	4.05	6.56	6.85	7.61	8.01	10.46	8.63	5.27
ENSG00000070366.14	SMG6	12.22	29.04	13.33	17.94	16.37	12.24	14.53	13.69	14.86
ENSG00000070367.16	EXOC5	24.78	30.27	22.3	19.72	24.66	25.33	21.48	21.95	19.11
ENSG00000070371.16	CLTCL1	2.53	2.36	2.28	2.33	2.1	1.88	1.51	2.01	1.86
ENSG00000070388.11	FGF22	0.22	0.24	0.19	0.88	0.25	0.17	0.49	0.64	0.99
ENSG00000070404.10	FSTL3	34.15	101.79	36.41	36.53	45.18	34.62	41.95	57.2	55.78
ENSG00000070413.20	DGCR2	32.11	46.71	33.73	33.74	31.92	32.92	27.59	29.28	32.74
ENSG00000070423.18	RNF126	58.83	98.08	66.62	59.85	60.03	49.03	52.89	65.01	61.91
ENSG00000070444.15	MNT	9.16	18.38	9.35	15.68	11.61	12.02	13.64	11.84	16.34
ENSG00000070476.15	ZXDC	11.97	11.53	12.94	11.07	13.1	13.55	14.82	13.33	13.32
ENSG00000070495.14	JMJD6	17.07	33.77	15.22	16.74	14.72	14.68	17.4	17.32	17.48
ENSG00000070501.12	POLB	13.85	15.92	15.78	13.79	14.61	15.67	10.87	11.96	12.59
ENSG00000070526.15	ST6GALNAC1	1.3	1.07	0.45	1.68	0.45	0.41	5.65	4.28	4.48
ENSG00000070540.13	WIPI1	8.71	8.66	9.2	10.49	8.7	10.32	10.77	12.67	11.32
ENSG00000070601.10	FRMPD1	1.07	2.27	2.17	0.72	0.07	0.65	1.83	2.01	0.44
ENSG00000070610.14	GBA2	48.85	58.65	46.46	43.85	41.85	39.39	51.99	51.87	49.26
ENSG00000070614.15	NDST1	36.79	45.76	50.55	46.42	41.1	48.63	41.2	31.88	33.16
ENSG00000070669.17	ASNS	13.69	15.84	17.39	7.4	6.9	7.83	8.95	8.47	8
ENSG00000070718.12	AP3M2	4.59	4.04	5	6.1	3.01	4.66	5.35	6.01	6.44
ENSG00000070729.13	CNGB1	0.14	0	0	0	0.05	0.01	0.02	0.13	0
ENSG00000070731.10	ST6GALNAC2	0.18	0	0	0.25	0.56	0.25	0.13	0.14	0
ENSG00000070756.16	PABPC1	385.89	629.82	382.01	503.04	538.82	524.93	446.48	464.11	452.33
ENSG00000070759.17	TESK2	9.97	5.37	7.94	12.36	9.93	12.5	8.66	7.17	6.55
ENSG00000070761.8	CFAP20	38.45	25.26	40.08	35.02	33.28	30.93	32.78	40.51	32.72
ENSG00000070770.9	CSNK2A2	46.99	37.76	47.99	40.82	41.72	47.61	39.01	40.8	41.62
ENSG00000070778.13	AL162171.1	8.22	14.95	7.18	7.2	9.33	7.56	5.15	4.65	5.32
ENSG00000070785.16	EIF2B3	13.11	28.39	10.45	9.07	10.81	12.06	11.92	8.69	9.36
ENSG00000070808.15	CAMK2A	0.04	1.02	0.02	0.13	0.15	0.1	0.33	0.16	0.1
ENSG00000070814.19	TCOF1	37.87	42.48	39.41	50.44	43.15	42.08	40.68	38.35	43.5
ENSG00000070831.16	CDC42	149.16	97.47	148.99	105.83	154.01	158.73	123.18	135.55	113.4
ENSG00000070882.13	OSBPL3	14.76	25.18	15.83	17.33	26.35	17.24	19.83	14.28	15.09
ENSG00000070886.12	EPHA8	0.16	0.03	0.08	0.04	0.04	0.18	0.16	0.43	0.62
ENSG00000070950.10	RAD18	4.85	4.26	6.28	6.48	7.96	7.54	5.91	7.27	7.26
ENSG00000070961.15	ATP2B1	24.35	36.59	28.07	24.55	27.8	25.4	26.11	29.57	29.64
ENSG00000071051.14	NCK2	73.13	98.59	75.16	71.57	64.91	66.93	64.57	57.49	62.13
ENSG00000071054.16	MAP4K4	27.37	23.02	24.64	32.24	29.57	28.67	29.21	25.27	30.04
ENSG00000071073.13	MGAT4A	40.99	85.34	35.52	39.72	39.38	48.82	50.94	47.39	59.6
ENSG00000071082.11	RPL31	3889.77	1297.5	3708.98	3752.35	2986.09	2828.17	2481.53	2732.06	3230.85
ENSG00000071127.17	WDR1	107	174.22	105.2	102.65	102.4	102.27	90.58	100.7	121.15
ENSG00000071189.21	SNX13	14.4	12.49	12.85	20.27	16.78	12.84	16.51	16.81	13.67
ENSG00000071205.11	ARHGAP10	6.99	5.96	9.38	7.7	7.06	6.31	6.01	6.68	5.98
ENSG00000071242.12	RPS6KA2	0.17	0.07	0.08	0.55	0.16	0.08	0.16	0.34	0.1
ENSG00000071243.16	ING3	8.9	6.3	7.77	7.41	8.52	8.15	5.94	6.11	6.17
ENSG00000071246.11	VASH1	0.07	0.16	0.43	0.18	0.09	0.15	0.29	0.41	0.12
ENSG00000071282.12	LMCD1	7.56	5.06	5.8	7.01	5.43	6.64	5.33	5.88	6.51
ENSG00000071462.11	BUD23	89.54	145.13	84.65	85.09	84.02	90.15	91.45	95.51	98.98
ENSG00000071537.14	SEL1L	14.95	14.65	15.07	25.96	21.22	23.63	20.22	19.08	16.83
ENSG00000071539.14	TRIP13	21.74	11.25	16.89	19.82	19.33	20.11	16.34	23.43	16.4
ENSG00000071553.17	ATP6AP1	81.25	155.95	88.75	92.36	82.26	81.8	86.17	92.97	87.39
ENSG00000071564.15	TCF3	75.54	53.02	85.12	83.03	66.33	68.72	86.64	79.52	88.16
ENSG00000071575.11	TRIB2	0.18	0.33	0.42	0.89	0.22	0.13	0.49	2.03	0.34
ENSG00000071626.16	DAZAP1	66.81	53.06	67.57	70.12	61.32	62.88	66.52	66.07	64.07
ENSG00000071655.18	MBD3	70.54	127.15	66.9	59.6	65.8	59.8	58.07	58.39	64.92
ENSG00000071794.16	HLTF	22.85	21.43	20.23	24.71	26.67	25.2	24.84	25.04	20.2
ENSG00000071859.15	FAM50A	43.45	39.41	42.98	43.41	35.21	38.37	46.79	47.85	46.96
ENSG00000071889.16	FAM3A	29.94	56.72	24.45	24.71	25.53	26.09	26.06	33.69	38.25
ENSG00000071894.17	CPSF1	89.63	152.32	99.27	81.42	76.16	81.99	102.87	118.9	120.76
ENSG00000071909.18	MYO3B	0.05	0.07	0.08	0.18	0.31	0.05	0.07	0.05	0.31
ENSG00000071967.12	CYBRD1	5.51	3.66	5.71	6.93	8.55	7.8	7.84	7.37	8.98
ENSG00000071994.10	PDCD2	45.97	64.29	42.65	41.13	34.7	32.65	42.24	40.36	43.47
ENSG00000072042.13	RDH11	37.5	31.38	37.82	33.94	35.87	33.87	32.21	35.1	32.8
ENSG00000072062.13	PRKACA	39.34	46.85	42.05	37.41	40	40.19	31.06	34.56	34.46
ENSG00000072071.16	ADGRL1	13.63	15.15	19.02	15.91	14.63	13.45	21.8	21.92	17.91
ENSG00000072110.13	ACTN1	49.55	52.52	47.91	60.47	57.11	59.96	52.69	48.02	51.24
ENSG00000072121.16	ZFYVE26	4.47	5.59	5.41	6.21	6.36	6.54	7.43	6.45	6.14
ENSG00000072133.11	RPS6KA6	2.86	2.36	3.02	1.96	1.59	2.81	2.18	2.82	2.61
ENSG00000072134.15	EPN2	12.89	11.64	13.7	17.47	14.36	16.05	14.58	14.15	20.99
ENSG00000072135.13	PTPN18	58.42	53.58	61.18	45.14	40.82	42.95	43.94	49.32	49.81
ENSG00000072163.19	LIMS2	1.62	2.29	2.38	3.57	3	2.12	3.03	4.14	1.43
ENSG00000072182.12	ASIC4	0.08	0	0.06	0.17	0.08	0.05	0.51	0.51	0.49
ENSG00000072195.15	SPEG	10.97	22.12	10.84	13.7	9.39	11.87	12.94	14.73	14.91
ENSG00000072201.13	LNX1	3.39	2.4	3.73	3.81	4.47	4.13	4.07	4.22	4.43
ENSG00000072210.18	ALDH3A2	45.09	66.89	45.37	51.38	47.75	46.14	59.64	66.29	73.87
ENSG00000072274.13	TFRC	100.94	118.17	106.61	96.57	106.68	110.79	80.39	88.52	83.36
ENSG00000072310.16	SREBF1	70.82	113.5	74.82	67.02	53.16	57.89	50.27	54.97	56.76
ENSG00000072364.13	AFF4	16.08	15.17	16.15	20.12	23.37	23.24	27.08	21.84	18.03
ENSG00000072401.15	UBE2D1	20.33	13.47	19.32	16.45	21.89	18.7	22.19	20.72	24.13
ENSG00000072415.8	MPP5	11.23	13.65	14.47	11.78	11.6	12.75	11.75	11.25	13.16
ENSG00000072422.17	RHOBTB1	0.36	0.05	0.2	0.19	0.15	0.09	0.18	0.42	0.49
ENSG00000072444.10	ASAH2C	0.91	0.54	0.59	1.22	1.85	1.57	1.89	0.67	1.04
ENSG00000072501.17	SMC1A	24.46	23.09	29.28	27.82	24.2	25.75	24.99	16.62	21.44
ENSG00000072506.12	HSD17B10	76.43	107.17	80.07	84.94	63.86	58.49	57.18	61.93	76.56
ENSG00000072518.20	MARK2	24.35	37.37	27.13	33.75	31.19	30.5	25.22	26.89	25.94
ENSG00000072571.20	HMMR	29.26	33.57	27.54	31.85	42.57	41.31	28	31.88	33.72
ENSG00000072609.17	CHFR	14.15	14.14	12.4	11.59	9.22	8.93	12.11	10.91	10.56
ENSG00000072657.8	TRHDE	1.4	1.13	0.2	0.58	0.46	4.77	1.51	1.78	2.38
ENSG00000072682.18	P4HA2	18.91	35.7	24.89	21.25	20.63	20.77	25.51	29.51	29.98
ENSG00000072736.19	NFATC3	11.48	17.45	11.91	12.24	14.13	14.45	14.84	16.98	13.4
ENSG00000072756.17	TRNT1	12.14	15.81	9.88	9.9	10.24	13.45	12.81	14.44	13.81
ENSG00000072778.20	ACADVL	146.75	197.4	145.35	145.95	127.03	115.81	196.66	215.7	242.14
ENSG00000072786.13	STK10	2.4	3.09	3.2	3.37	4.35	3.82	5.91	3.85	4.82
ENSG00000072803.17	FBXW11	23.84	22.98	24.21	25.56	28.58	28.18	27.56	26.82	29.17
ENSG00000072818.12	ACAP1	0.08	0.16	0.23	2.6	0.33	0.12	0.31	5.57	0.15
ENSG00000072849.11	DERL2	22.77	22.98	20.38	22.12	20.72	18.48	23.09	20.54	17.09
ENSG00000072858.10	SIDT1	0.4	0.98	0.29	0.34	0.26	0.35	0.55	0.54	0.7
ENSG00000072864.15	NDE1	18.7	16.85	16.69	22.3	19.61	23.84	20.06	18.58	20.12
ENSG00000072954.7	TMEM38A	8.65	10.44	8.58	9.72	11.94	9.75	12.85	15.17	11.69
ENSG00000072958.8	AP1M1	107.22	69.73	109.62	87.42	95.81	93.38	75.44	77.04	72.39
ENSG00000073008.15	PVR	46.39	48.43	45.86	43.82	41.94	48.89	43.39	48.81	49.84
ENSG00000073050.11	XRCC1	19.02	15.48	20.17	25.67	21.61	15.91	18.08	19.25	20.2
ENSG00000073060.16	SCARB1	132.87	70.5	119.09	141.63	149.29	161.61	114.18	130.87	102.87
ENSG00000073067.14	CYP2W1	22.15	25.34	20.12	25.84	21.9	21.57	22.87	22.17	24.38
ENSG00000073111.14	MCM2	64.48	110.86	67.24	74	68	70.18	58.97	58.25	63.42
ENSG00000073150.13	PANX2	1.48	1.12	1.39	3.32	2.45	3.09	2.78	3.85	3.37
ENSG00000073169.14	SELENOO	32.66	81.88	33.02	31.11	31.43	30.83	29.23	28.24	36.53
ENSG00000073331.18	ALPK1	3.42	1.69	4.49	3.96	3.93	3.12	5.66	5.56	4.78
ENSG00000073350.13	LLGL2	53.27	96.86	49.55	57.6	51.13	47.39	52.05	63.82	80.2
ENSG00000073417.15	PDE8A	15.49	8.65	17	17.93	20.68	17.16	23.51	20.9	29.01
ENSG00000073464.12	CLCN4	2.03	3.62	2.06	3.08	6.34	3.96	4.13	3.69	1.9
ENSG00000073536.18	NLE1	7.25	12.36	10.48	9.97	7.08	8.18	7.44	9	8.52
ENSG00000073578.17	SDHA	142.02	199.38	150.07	131.64	126.43	144.07	133.05	135.85	145.84
ENSG00000073584.20	SMARCE1	52.78	33.26	52.96	46.56	47.3	42.81	45.8	43.07	44.66
ENSG00000073598.6	FNDC8	0.06	0	0	0	0	0	0	0	0
ENSG00000073605.18	GSDMB	7.69	9.48	7.86	10.5	9.98	10.04	17.65	20.99	17.77
ENSG00000073614.12	KDM5A	12.11	25.98	12.22	12.42	16.25	14.15	23.61	16.29	17.51
ENSG00000073670.14	ADAM11	0.13	0.21	1.03	0.21	0.27	0.87	0.47	0.39	1.47
ENSG00000073711.11	PPP2R3A	2.73	2.56	2.61	2.94	3.03	3.04	3.21	2.76	3.08
ENSG00000073712.15	FERMT2	4.15	6.07	4.51	3.55	5.73	4.53	4.82	4.89	3.46
ENSG00000073734.9	ABCB11	0.06	0.1	0.03	0.05	0.02	0.03	0.11	0.17	0.13
ENSG00000073737.16	DHRS9	0.56	0.45	0.72	1.56	0.97	0.58	2.62	3.71	2.36
ENSG00000073756.12	PTGS2	0.58	0.9	0.75	1.98	2.32	1.68	1.11	1.54	1.89
ENSG00000073792.15	IGF2BP2	35.69	35.04	35.1	42.56	36.82	34.44	45.47	42.58	39.23
ENSG00000073803.14	MAP3K13	14.07	8.3	15.51	15.26	15.39	17.09	19.31	21.52	19.73
ENSG00000073849.15	ST6GAL1	36.57	22.12	37.79	32.3	33.33	33.74	47.5	43.5	40.75
ENSG00000073910.21	FRY	0.71	0.25	1.58	2.53	0.89	1.91	1.74	1.52	1.7
ENSG00000073921.18	PICALM	119.37	107.09	125.69	117.4	130.7	129.59	129.16	125.34	110.88
ENSG00000073969.18	NSF	14.25	9.15	13.87	14.63	17.7	16.45	14.22	15.05	13.79
ENSG00000074054.18	CLASP1	12.11	14.68	14.19	15.45	17.03	15.66	16.34	16.55	19.39
ENSG00000074071.14	MRPS34	104.84	184.26	107.14	95.18	84.19	82.33	80.53	103.48	112.11
ENSG00000074181.9	NOTCH3	19.4	44.53	25.19	25.16	23.78	23.58	25.47	24.21	25.54
ENSG00000074201.8	CLNS1A	220.63	293.39	210.59	178.97	177.72	189.89	150.75	187.98	197.91
ENSG00000074219.13	TEAD2	2.04	1.88	1.81	2.27	1.56	1.76	3.02	4.39	3.7
ENSG00000074266.20	EED	36.76	50.92	34.27	28.4	31.42	33.96	35.8	36.72	41.77
ENSG00000074276.10	CDHR2	3.07	2.49	3.23	5.38	4.68	4.98	7.38	8.65	8.91
ENSG00000074317.11	SNCB	0.16	0	0.11	0	0.06	0	0.5	0.12	0.11
ENSG00000074319.13	TSG101	45.54	25.29	50.23	44.5	49.92	43.32	40.29	44.12	43.48
ENSG00000074356.17	NCBP3	8.44	6.26	8.58	7.72	17.26	8.81	13.36	15.28	8.9
ENSG00000074370.18	ATP2A3	10.7	18.76	13.77	16.4	15.23	16.78	14.58	14.57	16.06
ENSG00000074410.14	CA12	2.23	0.82	4.03	2.39	2.55	3.83	5.36	5.53	4.02
ENSG00000074416.14	MGLL	19.17	12.41	16.77	18.04	18.18	16.52	19.07	24.68	24.82
ENSG00000074527.12	NTN4	18.74	34.53	20.26	18.84	19.76	15.72	18.21	13.48	15.57
ENSG00000074582.14	BCS1L	35.24	48.58	38.17	26.9	28.43	32.17	35.64	40.58	45.74
ENSG00000074590.13	NUAK1	0.92	1.45	1.12	2.96	2.21	2.21	1.31	1.82	1.98
ENSG00000074603.19	DPP8	8.23	13.89	10.25	9.41	7.1	7.97	11.39	7.98	5.97
ENSG00000074621.14	SLC24A1	2.57	2.39	3.55	5.88	5.14	3.06	5.61	4.89	3.78
ENSG00000074657.13	ZNF532	3.14	2.09	3.14	2.27	2.92	2.17	3.38	3.79	2.84
ENSG00000074660.16	SCARF1	0.34	2.27	0.41	0.51	0.7	0.49	0.55	1.27	1.07
ENSG00000074695.6	LMAN1	19.77	15.27	19.72	17.52	22.39	22.49	25.82	23.23	24.24
ENSG00000074696.13	HACD3	84.03	66.85	87.58	88.15	96.17	96.38	82.95	77.41	76.07
ENSG00000074706.13	IPCEF1	0.03	0.18	0.14	0.58	0.09	0.05	1.35	0.24	0.2
ENSG00000074755.15	ZZEF1	7.06	11.31	7.93	8.02	8.26	10.18	9.48	9.82	7.87
ENSG00000074800.15	ENO1	665.2	399.46	662.72	632.31	559.51	588.83	558.53	653.43	696.97
ENSG00000074803.18	SLC12A1	0.01	0	0	0	0	0	0	0	0
ENSG00000074842.7	MYDGF	79.7	122	73.11	79.62	65	58.14	63.08	66.42	101.54
ENSG00000074855.11	ANO8	13.79	21.85	11.21	11.13	9.33	6.67	13.19	12.29	14.46
ENSG00000074935.14	TUBE1	6.16	2.9	4.89	2.56	2.95	3.11	4.58	4.82	6.37
ENSG00000074964.17	ARHGEF10L	28.49	42.99	26.05	26.43	26.05	26.06	28.91	26.72	31.59
ENSG00000074966.11	TXK	0.48	0.16	0.8	0.49	1.58	0.7	0.67	0.44	0.49
ENSG00000075035.10	WSCD2	0.03	0.06	0	0.04	0.06	0.06	0.55	0.08	0.04
ENSG00000075043.18	KCNQ2	0.03	0.41	0.01	0.36	0.17	0.25	0.27	0.55	0.04
ENSG00000075073.14	TACR2	0.4	0.05	0.42	0.56	0.54	0.25	0.88	0.86	0.56
ENSG00000075089.9	ACTR6	21.52	32.26	20.92	20.72	25.72	25.67	21.99	17.49	22.47
ENSG00000075131.10	TIPIN	9.72	8.33	7.99	7.27	7.67	6.14	8.75	6.78	5.98
ENSG00000075142.13	SRI	72.92	28.75	65.56	52.61	49.48	50.12	52.34	53.24	57.29
ENSG00000075151.20	EIF4G3	18.48	18.77	21.36	20.46	20.68	19.19	22.79	20.04	18.37
ENSG00000075188.9	NUP37	41.14	26.64	35.41	28.17	31.67	32.27	32.12	34.03	26.98
ENSG00000075213.11	SEMA3A	6.68	3.56	6.61	7.59	7.91	6.69	8.22	9.02	5.92
ENSG00000075218.19	GTSE1	27.98	22.92	25.53	30.94	32.56	31.98	23.74	21.85	27.13
ENSG00000075223.14	SEMA3C	13.8	5.82	12.93	16.53	15.32	13.92	20.54	18.47	18.38
ENSG00000075234.17	TTC38	67.25	41.07	35.89	35.32	30.05	33.23	30.21	32.96	33.15
ENSG00000075239.13	ACAT1	116.93	130.01	115.19	88.28	85.59	96.16	73.32	76.23	81.37
ENSG00000075240.17	GRAMD4	16.99	14.25	15.09	27.55	17.81	10.05	20.84	17.24	29.74
ENSG00000075275.16	CELSR1	6.33	6.19	5.63	4.96	5.02	4.87	7.38	5.75	7.22
ENSG00000075290.7	WNT8B	0.1	0	0.13	0.13	0.1	0.03	0.57	0.58	0.72
ENSG00000075292.19	ZNF638	37.76	60.73	27.69	37.76	28.97	37.51	36.63	32.64	33.13
ENSG00000075303.13	SLC25A40	11.89	9.73	14.67	12.31	10.87	13.04	11.03	11.56	9.55
ENSG00000075336.12	TIMM21	14.82	6.67	13.72	9.59	15.72	7.79	12.65	10.43	12.37
ENSG00000075388.4	FGF4	0.02	0	0	0	0	0	0	0	0
ENSG00000075391.16	RASAL2	10.42	23.21	10.7	14.74	13.8	13.11	17.22	14.69	15.64
ENSG00000075399.14	VPS9D1	13.64	14.01	16.77	23.63	12.99	12.95	16.99	15.3	17.16
ENSG00000075407.18	ZNF37A	3.2	1.18	2.79	3.22	4.02	5.11	2.83	3.21	3.57
ENSG00000075413.18	MARK3	22.28	23.2	25.65	22.81	21.88	23.98	21.6	23.63	20.13
ENSG00000075415.12	SLC25A3	765.6	1082.49	742.28	704.23	664.15	695.44	536.03	565.15	616.73
ENSG00000075420.13	FNDC3B	8.6	6.07	8.35	11.53	11.35	11.46	14.12	11.31	10.06
ENSG00000075426.12	FOSL2	30.2	33.58	30.96	37.13	32.89	30.89	31.96	27.78	25.96
ENSG00000075461.6	CACNG4	5.5	5.44	4.83	3.8	4.12	3.23	2.7	2.56	2.85
ENSG00000075539.14	FRYL	7.48	8.38	6.5	6.1	9.87	7.16	8.77	10.8	6.94
ENSG00000075568.17	TMEM131	16.8	13.61	17.91	18.49	20.69	18.71	20.88	18.36	15.47
ENSG00000075618.18	FSCN1	5.83	4.89	4.76	18.51	18.93	19.31	22.68	25.93	27.96
ENSG00000075624.15	ACTB	2526.78	4954.51	2773.4	2415.12	2475.03	2597.35	1720.38	2014.99	2356.23
ENSG00000075643.6	MOCOS	2.6	4.3	3.05	2.38	2.39	2.14	2.14	1.86	2.12
ENSG00000075651.16	PLD1	12.38	13.55	12.64	12.45	17	43.21	15.55	18.63	22.99
ENSG00000075702.18	WDR62	9.63	12.79	11.94	11.78	10.52	10.49	11.49	10.14	11.25
ENSG00000075711.20	DLG1	22.51	37.44	31.82	25.82	27.7	29.34	24.14	26.05	26.74
ENSG00000075785.12	RAB7A	113.12	112.53	118.15	112.18	111.3	112.2	112.45	114.2	111.02
ENSG00000075790.10	BCAP29	25.3	25.01	20.58	18.84	32.89	30.23	23.94	22.87	38.58
ENSG00000075826.17	SEC31B	2.37	4.57	1.82	2.15	2.37	1.64	3.87	3.56	5.92
ENSG00000075856.12	SART3	26.54	71.41	30.61	35.16	27.25	32.42	36.53	27.81	30.7
ENSG00000075886.11	TUBA3D	0.47	0.33	1.89	1.21	0.41	1.98	0.79	0.54	0.83
ENSG00000075891.21	PAX2	0.17	0.05	0.08	0.1	0.15	0.22	0.59	0.24	0.62
ENSG00000075914.13	EXOSC7	39.67	65.52	37.04	33.56	34.41	38.58	33.09	41.57	38.18
ENSG00000075945.13	KIFAP3	6.75	7.21	7.06	6.29	6.67	6.03	7.58	9.2	8.26
ENSG00000075975.16	MKRN2	12.35	17.56	11.51	11.02	12.1	12.44	10.96	14.29	14.77
ENSG00000076003.5	MCM6	70.21	77.33	72.13	55.53	59.32	62.89	46	46.97	45.92
ENSG00000076043.10	REXO2	67.82	89.11	70.75	68.61	62.61	61.26	75.38	80.43	93.86
ENSG00000076053.10	RBM7	30.6	14.49	27.56	29.6	28.88	27.95	27.6	33.72	25.09
ENSG00000076067.13	RBMS2	7.48	21.84	7.02	7.52	33.33	9.71	8.28	8.98	7.92
ENSG00000076108.11	BAZ2A	34.37	40.04	35.04	42.44	38.65	38.35	48.59	47	47.37
ENSG00000076201.15	PTPN23	16.76	18.6	19.58	18.21	17.94	20.95	19.68	17.58	20.61
ENSG00000076242.14	MLH1	20.34	30.1	20.45	18.75	18.39	19.48	17.11	16	21.07
ENSG00000076248.10	UNG	46.91	46.8	45.67	41.01	39.3	36.82	33.63	36.03	37.18
ENSG00000076258.10	FMO4	3.75	2.78	2.87	3.53	4.03	2.88	3.51	4.62	4.24
ENSG00000076321.11	KLHL20	4.59	5.01	5.54	4.35	4.19	5.2	5.77	7	9.85
ENSG00000076344.16	RGS11	2.92	1.8	2.05	2	1.28	1.16	2.05	2.8	2.01
ENSG00000076351.13	SLC46A1	89.49	194.88	96.87	99.11	99.78	107.69	107.62	100.39	101.3
ENSG00000076356.7	PLXNA2	0.64	1.49	1.4	1.31	2.57	1.41	2.62	2.26	2.55
ENSG00000076382.17	SPAG5	48.15	56.3	53.14	60.45	55.66	57.35	55.11	48	59.39
ENSG00000076513.16	ANKRD13A	23.8	23.32	22.72	33.12	32.76	29.82	27.61	27.11	23.44
ENSG00000076554.15	TPD52	22.6	17.27	25.01	33.85	26.41	30.66	36.34	25.81	51.26
ENSG00000076555.15	ACACB	5.32	10.72	7.19	8.33	8.84	7.45	6.64	9.16	8.81
ENSG00000076604.15	TRAF4	96.82	111.52	86.65	77.53	90.16	83.58	76.42	82.63	85.59
ENSG00000076641.4	PAG1	3.07	4.3	3.42	5.37	3.33	3.05	4.69	6.27	5.27
ENSG00000076650.6	GPATCH1	8.28	14.84	7.94	7.08	8.71	7.33	8.66	7.32	8.62
ENSG00000076662.10	ICAM3	6.07	0.63	4.2	5.03	5.61	6.5	4.22	4.86	3.76
ENSG00000076685.18	NT5C2	21.95	20.71	24.15	24.67	23.66	29.66	24.72	29.37	24.49
ENSG00000076706.17	AP002956.1	0.52	2.45	1.13	1.59	1.29	1.36	3.85	2.03	3.02
ENSG00000076716.9	GPC4	0.04	0.13	0	0.06	0.09	0.1	0.09	0.34	0.32
ENSG00000076770.14	MBNL3	12.29	7	10.34	19.6	25.27	26.9	24.65	23.46	20.32
ENSG00000076826.9	CAMSAP3	43.52	67.94	51.96	47.32	49.21	44.44	49.87	42.38	44
ENSG00000076864.19	RAP1GAP	9.69	6.98	9.08	10.73	12.96	13.88	9.74	12.44	10.35
ENSG00000076924.12	XAB2	25.67	22.1	26.1	27.36	32.48	28.16	26.78	28.91	29.86
ENSG00000076928.17	ARHGEF1	33.74	56.63	38.58	31.55	29.72	28.23	38.53	39.84	37.33
ENSG00000076944.16	STXBP2	87.9	115.33	88.36	90.13	77.31	77.12	82.42	78.16	84.6
ENSG00000076984.17	MAP2K7	21.39	12.16	18.01	19.8	17.38	15.04	22.7	20.7	21.25
ENSG00000077044.10	DGKD	22.19	31.66	19.73	24.17	19.69	20	26.19	19.71	22
ENSG00000077063.11	CTTNBP2	0.2	0.41	0.22	0.27	0.43	0.26	0.34	0.41	0.24
ENSG00000077092.19	RARB	2.88	1.79	2.62	3.27	2.83	2.65	2.49	3.02	4.75
ENSG00000077097.15	TOP2B	30.67	43.34	28.99	19.86	26.34	27.35	25.75	24.37	27.18
ENSG00000077147.16	TM9SF3	91.56	180.35	86.58	72.36	100.7	96.67	101.11	102.13	94.69
ENSG00000077150.19	NFKB2	14.05	24.89	15.13	21.3	20.46	20.51	27.37	25.92	33.86
ENSG00000077152.10	UBE2T	62.55	22.06	54.43	47.26	49.27	53.4	38.75	53.96	49.32
ENSG00000077157.22	PPP1R12B	1.94	3.82	2.5	4.21	7.38	6.02	6.42	3.13	3.43
ENSG00000077232.18	DNAJC10	21.47	20.77	16.96	18.74	20.19	19.24	25.35	19.69	24.1
ENSG00000077235.18	GTF3C1	21.16	56.12	27.24	27.26	28.14	24.99	24.18	31.79	40.06
ENSG00000077238.14	IL4R	17.28	19.47	16.94	20.05	14.38	19.9	19.04	17.33	19.09
ENSG00000077254.14	USP33	11.96	11.6	10.98	8.69	12.69	10.25	11.06	12.65	11.28
ENSG00000077312.9	SNRPA	86.11	39.23	88.94	72.38	75.26	72.15	62.18	63.22	76.91
ENSG00000077348.9	EXOSC5	24.5	45.65	24.85	19.43	20.62	22.94	26.85	26.41	32.6
ENSG00000077380.15	DYNC1I2	35.82	50.37	34.72	31.36	37.2	35.68	33.05	37.28	36.2
ENSG00000077454.16	LRCH4	32.63	56.43	33.01	32.77	31.31	33.12	39.64	37.97	36.25
ENSG00000077458.13	FAM76B	18.63	20.05	18.9	19.22	22.61	17.97	24.88	21.95	18.13
ENSG00000077463.15	SIRT6	25.13	32.5	23.31	25.12	22.68	22.19	25.57	28.23	40.42
ENSG00000077514.8	POLD3	13.32	11.9	12.92	12.15	13.66	10.86	11.33	11.78	12.03
ENSG00000077549.18	CAPZB	87.27	123.8	94.49	84.03	79.7	87.99	73.64	72.05	83.83
ENSG00000077585.14	GPR137B	2.71	1.61	2.41	3.46	2.43	2.73	3.7	3.53	4.05
ENSG00000077616.11	NAALAD2	24.8	21.36	23.01	28.75	34.86	36.26	22.93	20.25	23.03
ENSG00000077684.16	JADE1	7.54	10.23	8.34	6.55	5.75	6.95	5.98	6.24	5.65
ENSG00000077713.19	SLC25A43	11.67	13.83	12.1	10.18	12.16	12.28	10.26	9.94	10.91
ENSG00000077721.16	UBE2A	31.26	24.93	35.07	28.15	33.41	33.4	35.86	34.22	32.15
ENSG00000077782.20	FGFR1	1.1	2.78	1.71	2.84	2.52	4.72	4.71	3.22	5.14
ENSG00000077800.13	FKBP6	0.06	0	0	0.13	0.04	0.12	0.04	0.3	0.02
ENSG00000077935.17	SMC1B	1.74	2.57	1.9	2.06	1.89	1.79	2.25	2.71	1.96
ENSG00000077942.19	FBLN1	357.58	508.7	364.65	585.73	525.12	525.79	370.33	378.66	412.3
ENSG00000078043.16	PIAS2	5.04	3.79	5.1	4.01	7.64	12.79	6.01	5.29	4.68
ENSG00000078061.13	ARAF	25.73	21.52	27.04	25.18	23.56	23.39	23.18	23.49	23.39
ENSG00000078070.13	MCCC1	17.74	17.15	17.71	16.25	17.15	18.1	12.02	13.92	15.02
ENSG00000078081.8	LAMP3	1.43	0.25	0.57	1.17	1.09	1.45	1.7	1.47	1.1
ENSG00000078114.18	NEBL	0.98	3.63	0.96	1.15	1.18	2.1	1.33	4.51	1.31
ENSG00000078124.12	ACER3	9.3	5.94	9.32	10.94	9.72	7.99	10.02	9.64	8.55
ENSG00000078140.14	UBE2K	47.2	35.65	43.79	44.59	43.72	39.17	39.55	39.07	51.02
ENSG00000078142.13	PIK3C3	9.4	9.93	7.46	7.55	7.59	8.36	9.5	8.73	6.23
ENSG00000078177.14	N4BP2	7.33	12.2	6.56	6.28	9.11	8.36	6.8	6.73	5.86
ENSG00000078237.7	TIGAR	11.51	17.42	12.69	12.82	13.64	14.49	13.52	13.25	12.99
ENSG00000078246.17	TULP3	13.85	8.36	15.73	14.43	14.25	15.72	14.06	14.35	14.25
ENSG00000078269.15	SYNJ2	10.67	21.59	13.26	15.25	13.46	14	13.6	13.45	12.09
ENSG00000078295.16	ADCY2	0.07	0.01	0	0.12	0	0	0.02	0	0.01
ENSG00000078304.19	PPP2R5C	40.67	30.05	38.07	39.88	43.55	43.77	39.98	41.59	40.3
ENSG00000078319.9	PMS2P1	7.83	12.59	6.44	8.67	6.95	8.69	8.41	7.95	8.86
ENSG00000078328.20	RBFOX1	0.32	1.37	0.45	0	0	0	0.16	0	0.71
ENSG00000078369.18	GNB1	74.57	53.66	72.8	76.25	65.64	73.96	67.38	70.29	72.67
ENSG00000078399.18	HOXA9	14.37	10.39	12.08	10.58	11	13.79	12.79	16.42	13.26
ENSG00000078401.7	EDN1	7.48	5.7	6.98	6.16	6.06	7.23	5.13	6.2	5.15
ENSG00000078403.17	MLLT10	24.21	20.47	23.61	20.87	21.22	21.55	24.16	22.41	28.81
ENSG00000078487.17	ZCWPW1	0.81	2.11	1.09	1.71	0.95	0.81	1.79	1.98	1.76
ENSG00000078618.21	NRDC	35.56	46.3	34.22	30.59	35.73	36.55	35.33	36.11	39.47
ENSG00000078668.14	VDAC3	66.85	106.96	74.23	58.44	61.46	58.06	48.57	55.64	61.36
ENSG00000078674.17	PCM1	19.26	41.67	17.89	19.62	20.36	22.86	21.05	24.93	25.44
ENSG00000078687.17	TNRC6C	5.8	14.85	8.18	4.57	7.4	8.02	8.72	3.97	6.6
ENSG00000078699.21	CBFA2T2	14.85	19.75	18.64	22.04	19.03	24.19	18.88	17.24	14.62
ENSG00000078747.14	ITCH	32.05	35.3	33.55	38.56	41.85	41.89	43.79	36.63	34.77
ENSG00000078795.16	PKD2L2	0.53	0.77	0.03	0.41	0	0.23	0.8	0.35	0
ENSG00000078804.13	TP53INP2	20.14	15.2	22.9	27.17	29.63	32.71	19.28	18.68	19.34
ENSG00000078808.16	SDF4	131.05	195.06	132.48	131.38	131.53	117.06	120.46	147.86	139.01
ENSG00000078814.15	MYH7B	0.84	0.74	0.48	1.02	1.05	0.89	2.72	2.61	2.62
ENSG00000078900.15	TP73	6.5	4.92	7.11	5.06	6.7	5.59	4.43	4.15	4.31
ENSG00000078902.16	TOLLIP	56.4	70.77	43.98	44.69	47	55.87	50.25	43.85	62.84
ENSG00000078967.13	UBE2D4	4.23	4.7	7.05	5.35	4.87	6.2	7.68	5.8	7.39
ENSG00000079102.16	RUNX1T1	0.01	0.2	0	0	0	0	0.05	0	0.07
ENSG00000079112.10	CDH17	185.21	138.27	190.71	176.24	204.85	195.08	197.41	214.27	203.57
ENSG00000079134.12	THOC1	19.59	26.19	18.42	14.52	17.56	17.25	20.32	22.21	17.66
ENSG00000079150.18	FKBP7	0.28	0.41	0.88	0.44	0.72	1.06	1.86	0.79	0.98
ENSG00000079156.17	OSBPL6	0.58	0.31	0.55	0.24	0.3	0.41	0.47	0.38	0.38
ENSG00000079215.14	SLC1A3	24.15	16.3	22.23	34.16	36.96	37.24	32.99	27.02	27.17
ENSG00000079246.16	XRCC5	135.36	256.7	141.98	112.78	126.23	133.6	114.61	126.75	128.46
ENSG00000079263.19	SP140	0.21	0	0	0	0	0.37	0.02	0.03	0.05
ENSG00000079277.20	MKNK1	15.52	11.95	17.87	15.49	13.22	14.9	18.16	16.71	17.47
ENSG00000079308.19	TNS1	12.05	7.9	12.53	20.25	16.07	16.56	18.19	18.41	15.58
ENSG00000079313.15	REXO1	25.51	20.66	19.17	19.09	19.49	20	20.64	20.13	19.27
ENSG00000079332.15	SAR1A	59.36	50.16	64.36	54.71	62.77	73.78	62.7	64.41	66.15
ENSG00000079335.20	CDC14A	1.75	2.49	1.74	2.01	2.27	1.95	2.54	2.33	3.13
ENSG00000079337.16	RAPGEF3	0.52	2.07	0.39	1.47	0.45	0.72	1.25	2.2	0.68
ENSG00000079385.22	CEACAM1	16.65	3.74	17.89	18.8	19.49	17.38	24.37	24.42	22.24
ENSG00000079387.14	SENP1	9.31	10.62	11.12	8.02	11.88	11.39	12.67	11.46	8.74
ENSG00000079393.20	DUSP13	1.22	0.51	0.67	2.21	0.98	1	2	4.62	5.22
ENSG00000079432.7	CIC	16.69	17.36	16.44	18.62	19.01	15.22	19.14	15.76	14.8
ENSG00000079435.10	LIPE	7.15	7.41	7.08	5.78	5.19	5.45	11.67	5.46	3.82
ENSG00000079459.13	FDFT1	45.79	45.99	44.18	39.2	39.7	38.73	34.53	44.36	39.01
ENSG00000079462.7	PAFAH1B3	85.41	178.29	92.08	68.72	68.24	68.72	67.1	72.88	79.68
ENSG00000079482.13	OPHN1	2.3	3.38	2.41	2.44	2.81	4.29	2.63	2.56	2.16
ENSG00000079557.5	AFM	0.74	0.55	0.75	1.68	1.8	2.14	1.55	1.27	1.1
ENSG00000079616.12	KIF22	60.93	67.82	63.56	74.01	59.65	60.09	50.61	55.88	58.17
ENSG00000079689.14	SCGN	52.48	66.45	50.45	52.35	55.63	58.1	44.05	49.47	50.46
ENSG00000079691.18	CARMIL1	12.65	10.88	14.09	15.37	15.91	15.56	16.28	14.02	14.26
ENSG00000079739.17	PGM1	25.53	26.89	26.48	27.56	25.68	27.3	24.51	27.17	24.9
ENSG00000079785.15	DDX1	75.44	99.85	75.91	56.77	63.13	66.17	70.51	66.82	73.85
ENSG00000079805.16	DNM2	69.62	55.13	71.62	85.65	78.77	78.67	74.56	79.69	81.12
ENSG00000079819.19	EPB41L2	20.9	41.36	22.18	26.18	29.67	29.38	28.5	28.36	26.3
ENSG00000079841.18	RIMS1	0.01	0.07	0.03	0.01	0.02	0.04	0.03	0	0.09
ENSG00000079931.15	MOXD1	0.6	0	0.42	0.02	0.02	0.02	0	0.26	0.05
ENSG00000079950.14	STX7	15.52	10.13	14.86	12.28	15.69	13.3	15.85	16	14.56
ENSG00000079974.17	RABL2B	8.76	4.73	7.61	4.58	4.75	5.26	6.81	8.85	4.5
ENSG00000079999.14	KEAP1	43.71	44.09	42.83	46.77	46.15	43.25	40.92	40.72	41.91
ENSG00000080031.10	PTPRH	2.07	3.89	1.68	5.81	4.41	4.52	3.37	4.81	4.84
ENSG00000080166.16	DCT	0.01	0.03	0	0.02	0	0	0.24	0.01	0.01
ENSG00000080189.15	SLC35C2	63.65	78.49	66.39	81.2	73.66	71.26	64.81	55.2	56.63
ENSG00000080200.10	CRYBG3	1.02	1.35	0.73	0.61	0.71	1.48	1.26	1.03	0.62
ENSG00000080224.17	EPHA6	3.07	9.22	3.52	4.36	3.66	4.86	4.38	3.25	5.19
ENSG00000080293.9	SCTR	0.08	0	0.07	0	0.25	0.04	0	0	0.51
ENSG00000080298.15	RFX3	1.18	0.89	0.55	1.12	1.24	1.17	1.65	0.56	1.48
ENSG00000080345.17	RIF1	12.84	13.9	10.38	11.14	14.57	14.65	16.07	13.38	12.65
ENSG00000080371.6	RAB21	15.69	9.35	15.25	22.03	21.7	19.63	22.25	18.09	23.86
ENSG00000080493.17	SLC4A4	0.29	0.08	0.21	0.28	0.28	0.21	0.4	0.52	0.55
ENSG00000080503.24	SMARCA2	0.82	1.14	1.73	1.69	2.5	0.71	0.98	0.82	3.45
ENSG00000080511.4	RDH8	0.04	0	0	0	0	0.15	0.28	0	0.62
ENSG00000080546.13	SESN1	12.66	10.81	12.83	9.99	14.43	12.43	13.16	13.21	11.27
ENSG00000080561.13	MID2	0.95	0.78	1.85	1.67	2.01	3.53	1.73	1.58	1.38
ENSG00000080573.7	COL5A3	0.31	0.58	0.25	0.37	0.37	0.22	0.82	1.53	1.71
ENSG00000080603.17	SRCAP	15.49	8.89	15.08	19.72	18.61	19.69	21.32	20.72	17.5
ENSG00000080608.10	PUM3	9.58	10.16	7.48	6.2	8.48	7.43	6.99	7.2	9.74
ENSG00000080618.15	CPB2	0.17	0.1	0.09	0.14	0.29	0.43	0.42	0.2	0.29
ENSG00000080644.16	CHRNA3	0.15	0	0.04	0	0.67	0.89	0.43	0.02	0.09
ENSG00000080802.18	CNOT4	8.92	4.1	10.22	9.27	10.23	11.81	10.74	9.09	7.94
ENSG00000080815.19	PSEN1	37.15	28.68	39.95	45.94	42.27	37.59	40.16	39.73	36.91
ENSG00000080819.8	CPOX	20.37	95.12	19.67	18.94	18.61	17.56	15.5	18.45	21.08
ENSG00000080822.17	CLDND1	26.18	32.4	26.8	20.01	21.29	22.63	23.58	25.15	17.07
ENSG00000080823.23	MOK	2.47	4.97	1.93	2.01	2.65	2.55	2.29	3.3	3.09
ENSG00000080824.18	HSP90AA1	188.7	229.86	182.94	189.31	225.23	221.12	248.26	253.94	269.03
ENSG00000080839.11	RBL1	4.85	8.38	5.34	4.46	5.99	6.3	5.25	5.28	5.01
ENSG00000080845.17	DLGAP4	49.03	25.4	56.44	59.86	60.26	60.61	64.56	61.45	55.14
ENSG00000080854.14	IGSF9B	0.25	0.27	0.29	0.19	0.22	0.18	0.68	0.3	0.13
ENSG00000080910.13	CFHR2	0.26	0.12	0.22	0	0	0.06	0.21	0	0
ENSG00000080947.14	CROCCP3	2.34	2.3	0.73	1.71	1.17	2.29	2.11	1.42	3.29
ENSG00000080986.13	NDC80	25.58	18.58	20.98	22.26	21.56	25.66	17.72	18.68	19.69
ENSG00000081014.11	AP4E1	3.71	3.5	2.76	2.69	3.65	3.06	3.26	3.97	3.04
ENSG00000081019.13	RSBN1	4.79	5.65	4.09	4.19	5.07	4.93	4.31	4.96	4.23
ENSG00000081026.19	MAGI3	4.58	5.49	3.2	4.81	3.99	4.32	4.39	4.8	4.87
ENSG00000081041.9	CXCL2	26.89	28.61	29.16	32.3	31.44	28.01	28.2	27.84	24.71
ENSG00000081051.7	AFP	1541.91	975.57	1460.77	924.01	1088.1	1065.26	1079.4	1330.39	1201.36
ENSG00000081052.12	COL4A4	0.08	0.08	0.04	0.09	0.11	0.11	0.11	0.17	0.08
ENSG00000081059.20	TCF7	8.77	5.5	9.58	10.53	10.82	9.64	9.47	9.58	8.49
ENSG00000081087.15	OSTM1	4.5	10	3.6	8.84	6.65	6.32	5.3	4.66	11.97
ENSG00000081138.14	CDH7	0.15	0.04	0.17	0.15	0.21	0.25	0.26	0.33	0.72
ENSG00000081154.11	PCNP	68.39	67.11	60.66	58.53	61.81	52.19	70.77	58.88	58.89
ENSG00000081177.18	EXD2	7.72	9.08	8.05	8.22	8.53	8.89	9.7	9.35	8.65
ENSG00000081181.8	ARG2	2.69	0.28	2.38	2.91	2.68	2.49	4.01	3.56	2.71
ENSG00000081189.15	MEF2C	0.11	0	0.22	0.08	0.21	1.45	0.28	0.2	0.08
ENSG00000081307.12	UBA5	21.32	62.66	21.77	16.72	16.99	18.08	18.5	15.91	21.03
ENSG00000081320.11	STK17B	12.12	12.41	12.14	11.58	15.28	15.9	14.14	12.94	13.21
ENSG00000081377.16	CDC14B	21.19	15.66	22.91	22.56	22.98	23.19	20.1	19.73	22.87
ENSG00000081386.12	ZNF510	3.12	2.07	3.18	2.4	2.16	3.19	3.82	3.19	2.35
ENSG00000081479.14	LRP2	28.16	42.42	25.02	35.92	44.84	41.09	34.36	28.38	25.9
ENSG00000081665.14	ZNF506	2.62	1.93	1.92	4.11	5.33	4.12	4.57	4.72	4.85
ENSG00000081692.12	JMJD4	21.37	26.1	24.27	26.22	22.69	21.92	19.27	19.58	22.66
ENSG00000081721.11	DUSP12	31.5	30.7	27.92	28.93	22.58	19.52	26.26	25.31	30.67
ENSG00000081760.17	AACS	21.24	33.12	25.39	27.48	26.79	27.57	22.26	24.97	24.68
ENSG00000081791.9	DELE1	59.34	70.52	61.28	50.58	46.77	51.29	40.09	41.32	46.33
ENSG00000081803.16	CADPS2	1.27	1.39	1.58	0.97	2.26	1.24	1.06	2.52	1.53
ENSG00000081818.3	PCDHB4	0.06	0	0	0	0	0	0	0	0.02
ENSG00000081842.13	PCDHA6	0.02	0	0	0	0	0	0	0	0.13
ENSG00000081870.11	HSPB11	21.82	12.48	14.52	16.35	15.95	16.18	17.55	16.31	15.73
ENSG00000081913.14	PHLPP1	6.74	10.23	7.76	8.24	8.01	9.04	8.17	7.03	7.01
ENSG00000081923.13	ATP8B1	17.68	16.55	18.11	16.85	18.6	18.59	18.27	18.98	15.94
ENSG00000081985.11	IL12RB2	0.07	0	0.02	0.03	0	0.15	0.26	0.06	0
ENSG00000082014.16	SMARCD3	11.92	6.58	10.05	11.21	7.1	6.26	8.73	9.07	7.17
ENSG00000082068.8	WDR70	11.55	15.93	11.92	17.91	8.75	11.28	12.59	8.92	9.58
ENSG00000082126.18	MPP4	0.06	0	0	0.06	0.03	0.07	0.06	0.14	0.17
ENSG00000082146.13	STRADB	35.84	43.22	36.86	31.71	38.31	39.89	31.42	32.93	28.67
ENSG00000082153.18	BZW1	151.76	273.74	155.7	126.09	131.69	137.76	139.9	131.45	130.75
ENSG00000082196.20	C1QTNF3	0.99	1.73	1.16	1.06	1.09	1.6	2.72	1.31	1.11
ENSG00000082212.13	ME2	12.6	12.92	12.42	11.26	12.76	12.78	11.69	11.88	13.11
ENSG00000082213.18	C5orf22	13.04	6.15	14	14.79	14.76	14.13	15.16	13.54	11.56
ENSG00000082258.13	CCNT2	13.18	12.46	11.92	12.14	12.03	14.93	13.21	14.21	13.16
ENSG00000082269.16	FAM135A	7.16	8.79	8.27	7.37	7.89	9.11	11.04	10.61	9.37
ENSG00000082397.17	EPB41L3	1.25	2.72	0.69	1.41	0.78	0.83	1.3	0.63	0.31
ENSG00000082438.16	COBLL1	30.85	24.3	41.78	32.02	35.46	39.46	37.67	32.18	28.47
ENSG00000082458.12	DLG3	16.76	15.4	17.23	20.85	16.08	17.03	18.38	19.22	23.08
ENSG00000082497.12	SERTAD4	0.07	0.11	0.15	0.35	0.23	0.11	0.03	0.08	0.06
ENSG00000082512.15	TRAF5	3.91	4.25	4.18	5.11	5.09	5.02	7.77	7.19	7.29
ENSG00000082515.18	MRPL22	82.6	62.06	69.48	61.12	65.46	75.59	67.35	75	73.4
ENSG00000082516.9	GEMIN5	9.75	14.35	9.66	9.87	11.04	12.33	10.59	10.74	9.63
ENSG00000082641.16	NFE2L1	132.83	171.93	141.7	153.01	149.36	161.77	160.24	170.54	178.75
ENSG00000082684.15	SEMA5B	0.17	0.16	0.17	0.8	0.29	0.3	0.24	0.17	0.13
ENSG00000082701.15	GSK3B	17.26	14.57	14.68	14.81	19.83	16.87	20.06	16.43	14.38
ENSG00000082781.12	ITGB5	61.1	120.18	50.15	50.06	41.67	43.89	31.61	33.89	41.36
ENSG00000082805.20	ERC1	8.52	8.41	9.92	10.92	13.71	11.34	9.9	27.52	8.45
ENSG00000082898.16	XPO1	80.29	85.64	85.26	63.47	92	87.37	100.41	104.8	82.37
ENSG00000082996.19	RNF13	24.53	21	23.15	22.73	21.41	22.51	21.4	32.66	27.73
ENSG00000083093.9	PALB2	10.99	6.26	10.05	5.91	8.52	9.08	6.37	7.18	6.69
ENSG00000083097.14	DOP1A	4.58	5.25	3.37	4	6.31	3.66	5.13	4.68	8.73
ENSG00000083099.11	LYRM2	16.77	10.09	22.42	14.9	15.64	16.72	19.26	18.85	12.16
ENSG00000083123.15	BCKDHB	16.16	36.11	20.24	17.12	16.37	20.6	17	23.31	27.41
ENSG00000083168.11	KAT6A	6.45	7.63	6.42	8.24	7.98	8.09	8.12	7.65	6.49
ENSG00000083223.18	TUT7	3.73	6.01	2.85	2.88	4.14	4.22	4.69	3.53	2.39
ENSG00000083290.20	ULK2	0.18	0.25	0.08	0.19	0.09	0.25	1.46	0.09	0.04
ENSG00000083307.11	GRHL2	5.68	5.52	11.45	5.79	5.67	5.71	5.81	5.08	5.55
ENSG00000083312.17	TNPO1	41.33	46.51	42.19	36.85	54.68	53.45	52.92	51.05	41.26
ENSG00000083444.17	PLOD1	40.24	51.65	39.26	51.19	47.51	48.65	40	50.24	48.07
ENSG00000083454.22	P2RX5	0.33	1.54	0.67	1.09	0.92	1.04	1.34	2.07	3.08
ENSG00000083457.12	ITGAE	14.5	23.16	16.17	12.39	9.92	15.02	12.04	14.79	13.71
ENSG00000083520.15	DIS3	14.36	16.35	13.99	13.79	17.98	16.86	18.18	17.96	14.36
ENSG00000083535.16	PIBF1	2.85	2.31	3.24	4.49	2.56	2.94	3.93	4.52	4.43
ENSG00000083544.14	TDRD3	4.49	2.05	3.38	3.42	3.95	4.31	4.23	4.5	4.6
ENSG00000083622.8	AC000061.1	0.54	0	0	0	0	0	0	0	0
ENSG00000083635.8	NUFIP1	5.8	4.7	5.46	5.43	4.45	5.82	4.88	4.88	4.97
ENSG00000083642.19	PDS5B	10.37	13.89	9.71	8.82	9.21	9.47	7.54	10.31	8.49
ENSG00000083720.13	OXCT1	1.45	1.77	1.54	1.89	4.86	2.89	3.04	2.29	2.24
ENSG00000083750.12	RRAGB	8.64	5.74	7.18	4.36	5.39	6.53	4.18	6.79	4.32
ENSG00000083799.17	CYLD	5.39	10.06	5.32	5.53	6.76	7.26	8.65	9.41	8.13
ENSG00000083807.10	SLC27A5	10.08	18.84	9.33	8.89	6.86	6.23	7.47	6.61	9.5
ENSG00000083812.12	ZNF324	3.72	8.78	4.32	5.83	4.87	5.11	4.86	4.24	6.12
ENSG00000083814.13	ZNF671	0.14	1.14	0.35	0.43	0.27	0.53	1.73	1.06	0.88
ENSG00000083817.9	ZNF416	2.42	1.43	2.3	2.9	2.58	2.22	2.15	2.79	2.14
ENSG00000083828.16	ZNF586	2.24	2.86	2.8	3.01	1.75	2.28	3.45	3.18	3.91
ENSG00000083838.15	ZNF446	4.99	5.07	4.65	5.35	3.8	6.7	4.34	7.01	4.85
ENSG00000083844.10	ZNF264	5.59	33.31	5.11	8.05	6.46	7.31	7.81	6.43	8.36
ENSG00000083845.9	RPS5	1137.67	590.16	1158.43	1240.71	1173.31	1221.76	912.81	1182.88	1234.26
ENSG00000083857.14	FAT1	28.02	24.67	28.97	28.46	34.68	29.1	38.88	40.87	35.08
ENSG00000083896.12	YTHDC1	5.92	1.85	3.11	5.15	7.5	8.21	1.87	4.85	4.23
ENSG00000083937.9	CHMP2B	36.21	40.67	37.7	36.43	36.65	36.49	35.2	37.23	39.09
ENSG00000084070.12	SMAP2	5.06	4.33	5.55	5.49	4.65	4.27	5.25	5.2	5.33
ENSG00000084072.16	PPIE	19.37	13.51	20.36	18.46	18.09	18.98	19.08	20.53	20.47
ENSG00000084073.9	ZMPSTE24	20.71	15.86	21.83	16.15	20.49	22.31	24.54	23.74	22.61
ENSG00000084090.13	STARD7	126.53	128.48	136.47	113.26	115.47	123.17	107.99	111.04	123.04
ENSG00000084092.7	NOA1	35.62	37.16	33.52	33.41	36.95	35.12	28.84	32.75	35.93
ENSG00000084093.17	REST	7.99	10.8	9.42	9.03	8.87	9.37	9.09	10.1	9.49
ENSG00000084110.11	HAL	7.36	10.96	7.65	9.41	9.76	12.31	11.99	14.41	12.83
ENSG00000084112.15	SSH1	7.09	9.68	6.76	8.5	7.29	8.18	10.78	6.77	5.46
ENSG00000084207.16	GSTP1	2431.97	1876.3	2276.32	2170.38	2095.41	2152.68	2051.84	2395.04	2645.22
ENSG00000084234.17	APLP2	682.21	903.59	705.12	834.7	827.7	861.28	734.68	821.24	825.98
ENSG00000084444.14	FAM234B	1.86	1.5	1.24	1.57	1.21	1.61	2.04	1.43	1.83
ENSG00000084453.16	SLCO1A2	0.46	0.9	1.16	0.42	0.67	0.65	0.6	2.78	2.3
ENSG00000084463.8	WBP11	40.19	22.81	42.64	41.52	44.14	44.05	39.21	41.32	38.93
ENSG00000084623.11	EIF3I	82.3	72.75	78.64	70.37	75.71	79.19	67.49	65.09	73.88
ENSG00000084628.10	NKAIN1	0.05	0	0	0.04	0.05	0.05	0.37	0.17	0
ENSG00000084636.18	COL16A1	0.25	1.79	0.15	1.71	0.47	4.88	1.65	2.83	6.87
ENSG00000084652.16	TXLNA	11.91	10.32	12.48	11.93	10.96	12.39	11.78	12.44	10.75
ENSG00000084674.14	APOB	145.51	73.88	134.46	166.88	207.85	219.83	149.71	151.23	130.16
ENSG00000084676.15	NCOA1	14.33	8.28	13	13.4	14.54	14.42	14.83	13.26	12.42
ENSG00000084693.16	AGBL5	27.83	17.05	26.69	23.75	24.71	24.1	25.72	29	23.68
ENSG00000084710.14	EFR3B	1.26	1.52	1.15	1.78	1.73	1.79	1.74	1.63	1.48
ENSG00000084731.15	KIF3C	2.28	1.37	1.6	3.45	4.2	1.7	3.57	2.9	3.4
ENSG00000084733.11	RAB10	59.71	382.55	64.5	67.73	70.57	68.2	72.25	74.46	96.82
ENSG00000084734.9	GCKR	1.75	1.88	1.3	4.31	4.03	2.74	5.7	4.02	4.27
ENSG00000084754.12	HADHA	152.6	208.96	147.38	127.97	129.39	131.15	119.7	134.86	131.23
ENSG00000084764.11	MAPRE3	5.56	3.95	6.54	6.95	5.19	4.92	8.33	9.01	9.57
ENSG00000084774.14	CAD	29.34	49.46	29.16	30.38	32.6	28.86	34.56	34.2	33.59
ENSG00000085063.16	CD59	69.14	72.43	77.27	74.3	84.2	91.13	84.67	95.5	94.24
ENSG00000085117.12	CD82	3.04	3.09	2.51	7.18	3.98	7.49	10.08	5.35	7.12
ENSG00000085185.15	BCORL1	10.4	7.09	10.19	11.72	12.19	14.43	12.51	12.76	12.53
ENSG00000085224.22	ATRX	14.95	21.79	15.88	14.12	15.23	14.88	19.61	16.59	15.91
ENSG00000085231.14	AK6	24.68	33.93	27.66	26.59	23.77	24.67	28.2	27.4	23.82
ENSG00000085274.15	MYNN	4.97	5.2	5.3	4.98	6.57	6.05	6.49	6.46	4.9
ENSG00000085276.18	MECOM	11.41	6.57	10.51	12.2	13.06	12.1	13.6	13.69	12.38
ENSG00000085365.18	SCAMP1	10.52	12.81	12.53	12.93	13.48	11.83	12	14.22	10.65
ENSG00000085377.14	PREP	18.68	16.02	17.84	14.73	17.65	16.92	18.59	18.51	17.86
ENSG00000085382.12	HACE1	2.27	5.78	3.69	1.94	3.3	2.66	2.91	2.8	3.27
ENSG00000085415.16	SEH1L	29.5	37.24	22.99	20	19.93	20.38	28.42	23.37	20.05
ENSG00000085433.15	WDR47	1.07	1.03	1.35	1.13	1.12	1.04	1.23	1.12	2.79
ENSG00000085449.15	WDFY1	58.64	54.25	57.74	48.25	61.32	57.09	55.45	62.05	56.25
ENSG00000085465.12	OVGP1	0.88	0.28	1.26	0.75	0.32	1.48	1.93	1.87	1.09
ENSG00000085491.17	SLC25A24	20.97	18.42	18.41	14.12	16.75	13.84	17.58	17.12	19.06
ENSG00000085511.20	MAP3K4	8.57	16.76	12.26	10.09	7.49	8.19	9.1	5.52	6.47
ENSG00000085514.16	PILRA	0.24	0	0.1	0.52	0.51	0	0.88	0.93	0.88
ENSG00000085552.17	IGSF9	20.34	25.68	21.98	18.48	17.33	17.33	14.13	13.8	15.17
ENSG00000085563.14	ABCB1	28.54	43.15	29.03	24.1	33.49	30.97	38.77	34.17	35.55
ENSG00000085644.13	ZNF213	3.55	6.23	3.59	4.13	3.24	3.65	3.5	3.31	4.89
ENSG00000085662.14	AKR1B1	44.33	109.11	47.46	53.84	47.39	47.09	49.52	44.09	55.24
ENSG00000085719.13	CPNE3	13.31	11.09	13.03	11.66	13.04	13.91	12.25	13.58	9.38
ENSG00000085721.12	RRN3	15.37	19.62	15.32	12.56	14.88	15.73	16.88	14.27	17.58
ENSG00000085733.16	CTTN	196.49	290.01	202.01	216.49	186.23	188.76	235.14	225.46	246.97
ENSG00000085741.13	WNT11	11.47	18.59	7.49	10.37	12.98	14.58	17.87	18.66	18.62
ENSG00000085760.14	MTIF2	32.01	23.48	25.29	23.94	27.43	25.95	27.43	29.19	26.68
ENSG00000085788.13	DDHD2	17.9	15.5	17.89	16.13	16.72	21.16	19.15	17.36	15.25
ENSG00000085831.15	TTC39A	18.1	25.28	22.78	19.57	22.75	23.69	23.55	27.46	22.28
ENSG00000085832.17	EPS15	9.42	12.24	9.35	8.5	8.33	8.65	9.05	9.36	8.38
ENSG00000085840.13	ORC1	9.25	7.54	10.22	10.48	10.62	11.96	9.57	10.41	11.07
ENSG00000085871.9	MGST2	85.9	42.44	88.32	79.91	80.83	74.76	77.72	83.47	94.06
ENSG00000085872.15	CHERP	32.67	30.93	38.46	39.19	35.3	37.43	39.98	35.35	43.19
ENSG00000085978.22	ATG16L1	10.47	13.78	11.71	12.85	11.46	13.36	14.1	11.34	13.92
ENSG00000085982.13	USP40	13.46	24.83	11.98	10.39	12.84	10.68	14.21	12.1	12.49
ENSG00000085998.14	POMGNT1	18.67	16.31	19.01	18.87	16.82	19.47	16.59	21.02	22.77
ENSG00000085999.12	RAD54L	14.48	19.61	17.06	14.93	13.31	12.55	15.03	14.3	14.25
ENSG00000086015.21	MAST2	22.77	22.69	23.35	27.24	25.48	23.49	23.72	27.86	23.34
ENSG00000086061.16	DNAJA1	70.7	76.96	73.21	72.83	74.45	75.88	72.02	72.26	79.75
ENSG00000086062.12	B4GALT1	38.4	38.37	39.19	39.12	43.62	43.08	36.74	36.11	39.07
ENSG00000086065.14	CHMP5	17	19.25	17.53	16.38	16.19	16.88	16.76	20.04	18.11
ENSG00000086102.19	NFX1	11.02	9.95	11.13	9.77	11.45	11.55	11.29	12.72	11.04
ENSG00000086159.13	AQP6	0.06	0.43	0.25	0.08	0.16	0.11	0.43	0.74	0.35
ENSG00000086189.10	DIMT1	18.44	15.44	19.21	19.64	19.08	18.66	20.18	21.29	19.75
ENSG00000086200.16	IPO11	11.28	9.38	11.96	8.58	14.39	9.75	10.39	11.99	13.28
ENSG00000086232.13	EIF2AK1	51.38	41.34	53.7	63.27	48.71	60.04	51.97	43.43	47.39
ENSG00000086289.12	EPDR1	2.54	4.58	4.33	3.67	2.87	2.49	3.09	3.09	5.92
ENSG00000086300.15	SNX10	0.87	1.11	0.79	0.97	1.69	1.41	1.53	1.45	1.36
ENSG00000086475.15	SEPHS1	45.02	26.93	47.7	44.28	41	43.4	39.86	42.14	42.01
ENSG00000086504.16	MRPL28	81.53	52.28	70.77	66.8	62.01	60.64	50.61	57.63	66.12
ENSG00000086506.3	HBQ1	19.78	21.59	20.04	19.47	10.73	16	13.46	14.81	14.06
ENSG00000086544.3	ITPKC	28.92	49.26	28.41	27.03	31.86	24.92	23.12	25.42	31.35
ENSG00000086548.9	CEACAM6	7.2	2.07	7.17	10.93	12.2	10.34	24.57	29.68	27.19
ENSG00000086570.12	FAT2	0.13	0.3	0.08	0.16	0.11	0.24	0.2	0.23	0.33
ENSG00000086589.12	RBM22	31.69	16.4	34.91	29.86	30.48	26.55	32.5	33	31.76
ENSG00000086598.11	TMED2	166.23	175.44	146.06	129.79	151.4	161.52	147.85	165.26	202.72
ENSG00000086619.13	ERO1B	0.2	0.52	0.51	1.09	0.41	0.41	0.88	0.63	0.64
ENSG00000086666.19	ZFAND6	35.19	23.72	34.61	37.42	32.79	30.86	37.05	33.96	40.35
ENSG00000086696.11	HSD17B2	52.3	58.87	51.87	46.3	41.97	41.68	50.93	59.91	53.8
ENSG00000086712.13	TXLNG	8.03	9.82	7.95	6.96	8.22	8.49	9.61	8.95	10.32
ENSG00000086717.18	PPEF1	0.03	0	0.46	0	0.07	0.14	0	0.61	0.07
ENSG00000086730.17	LAT2	0.4	0.19	0.56	0.37	0.48	0.41	0.72	0.78	0.4
ENSG00000086758.16	HUWE1	46.58	32.75	51.53	45.84	53.27	50.43	57.46	48.8	51.71
ENSG00000086827.9	ZW10	20.93	18.2	18.89	16.76	19.32	18.67	17.38	17.55	17.89
ENSG00000086848.15	ALG9	26.84	24.71	26.36	16.46	25.26	21.3	21.84	22.77	18.17
ENSG00000086967.10	MYBPC2	0.73	0.1	0.04	0.13	0.23	0.22	0.35	0.39	0.55
ENSG00000087008.16	ACOX3	5.42	12.05	7.91	6.75	5.47	4.8	6.53	5.44	6.31
ENSG00000087053.18	MTMR2	26.96	55.51	25.87	23.98	31.26	28.04	29.16	29.67	27.97
ENSG00000087074.8	PPP1R15A	31.91	46.56	35.16	33.17	27.97	29.11	20.82	22.22	26.86
ENSG00000087076.9	HSD17B14	123.66	206.11	116.85	107.42	96.97	101.75	69.6	82.48	94.94
ENSG00000087077.14	TRIP6	33.95	48.58	35.38	29.43	27.69	28.68	23.61	26.71	26.75
ENSG00000087085.15	ACHE	8.18	14.85	7.72	9.53	9.54	9.16	9.97	12.55	14.67
ENSG00000087086.15	FTL	2761.32	1469.91	2723.11	3090.26	3272.31	3415.22	2929.28	3599.12	3504.43
ENSG00000087087.20	SRRT	79.13	71.48	78.93	69.11	69.92	67.21	73.85	74.95	73.01
ENSG00000087088.20	BAX	99.89	86.65	84.35	98.61	92.04	90.96	109.08	96.45	94.28
ENSG00000087095.13	NLK	43.13	49.1	43.72	48.45	58.59	61.45	54.21	48.97	50.95
ENSG00000087111.21	PIGS	50.84	36.99	48.8	58.33	52.16	54.72	47.65	51.97	53.48
ENSG00000087128.10	TMPRSS11E	0.11	0	0	0.1	0.1	0.03	0.03	0	0
ENSG00000087152.15	ATXN7L3	34.66	64.53	31.76	31.46	36.82	35.23	36.62	32.07	39.46
ENSG00000087157.19	PGS1	18.29	21.66	21.82	19.81	19.69	22.12	24.79	26.25	28.14
ENSG00000087191.13	PSMC5	87.74	117.52	96.86	84.63	74.24	82.58	73.09	78.04	86.31
ENSG00000087206.17	UIMC1	16.64	14.93	22.21	16.45	16.63	16.25	15.42	15.4	13.67
ENSG00000087237.12	CETP	0.19	0	0.05	0.05	0	0.05	0.1	0.14	0
ENSG00000087245.13	MMP2	0.04	0.04	0.29	0.29	0.1	0.11	0.18	0.14	1.25
ENSG00000087253.13	LPCAT2	14.82	13.01	15.34	18.13	19.69	19.12	17.41	14.55	15.43
ENSG00000087258.15	GNAO1	0.43	0.89	1.46	0.81	1.3	0.63	0.63	1.18	1.31
ENSG00000087263.16	OGFOD1	26.17	38.69	29.14	28.05	25.03	28.94	20.46	20.27	28.16
ENSG00000087266.16	SH3BP2	16.34	18.36	17.33	19.66	15.94	15.79	17.78	18.17	20.28
ENSG00000087269.16	NOP14	21.02	32.46	22.42	21.42	17.91	21.1	22.96	20.24	20.84
ENSG00000087274.17	ADD1	69.6	112.92	55.7	55.5	61.75	73.06	60.43	48.83	60.31
ENSG00000087299.12	L2HGDH	10.65	14.87	10.31	10.83	8.52	9.72	8.87	8.44	7.88
ENSG00000087301.9	TXNDC16	2.68	2.83	1.81	2.65	3.22	3.82	2.62	2.92	2.73
ENSG00000087302.9	RTRAF	63.2	33.76	66.5	62.79	53.34	50.27	51.72	49.59	50.35
ENSG00000087303.18	NID2	0.56	1.01	0.5	0.22	0.61	0.43	0.49	1.1	0.65
ENSG00000087338.5	GMCL1	15.25	66.99	16.38	18.25	13.25	13.11	15.96	17.29	17.48
ENSG00000087365.15	SF3B2	90.17	132.91	88.24	87.79	79.08	80.24	83.23	84.84	89.59
ENSG00000087448.11	KLHL42	8.75	22.86	8.88	8.93	8.81	9.84	9.03	6.91	8.06
ENSG00000087460.24	GNAS	1272.86	2508.8	1331.31	1246.84	1274.55	1323.46	1158.42	1211.63	1302.07
ENSG00000087470.17	DNM1L	37.38	28.74	31.32	36.67	36.4	35.41	37.68	29.18	33.2
ENSG00000087494.15	PTHLH	0.23	0	0.1	0.07	0	0.35	0.62	0.24	1.52
ENSG00000087495.17	PHACTR3	0.39	0.28	0.14	0.18	0.14	0.22	0.86	0.55	0.43
ENSG00000087502.18	ERGIC2	35.59	9.35	33.14	26.12	34.47	27.14	35.15	34.91	32.46
ENSG00000087510.7	TFAP2C	5.22	4	4.66	6.9	5.98	5.78	6.37	5.06	6.8
ENSG00000087586.17	AURKA	142.68	133.87	152.33	192.4	196.97	213.86	150.16	154.78	151.1
ENSG00000087589.16	CASS4	0.2	0.17	0.18	0.39	0.31	0.6	0.27	0.64	0.35
ENSG00000087842.11	PIR	6.76	4.03	5.21	6.8	5.59	4.03	9.28	8.59	8.5
ENSG00000087884.14	AAMDC	83.9	99.87	76.32	85.43	75.51	83.66	55.55	73.13	67.35
ENSG00000087903.13	RFX2	2.19	1.72	2.8	1.85	4.23	3.84	3	2.26	3.53
ENSG00000087995.15	METTL2A	15.38	15.47	14.55	15	13.2	13.17	14.48	16	16.96
ENSG00000088002.11	SULT2B1	2.19	1.07	1.7	3.33	2.01	2.1	2.65	3.08	3.82
ENSG00000088035.17	ALG6	6.14	4.39	6.05	4.65	4.79	5.54	4.85	4.84	4.55
ENSG00000088038.19	CNOT3	28.45	44.9	30.53	45.39	29.64	33.76	41.64	38.07	29.62
ENSG00000088053.11	GP6	0.09	0.11	0.19	0.12	0	0.26	0.32	0.49	0.79
ENSG00000088179.9	PTPN4	10.72	12.23	12.06	10.29	11.05	8.56	13.52	16.2	14.75
ENSG00000088205.13	DDX18	37.7	43.62	37.05	32.94	38.07	39.95	37.44	42.49	38.51
ENSG00000088247.17	KHSRP	285.6	283.67	309.37	331.6	270.88	286.64	243.79	248.25	286.42
ENSG00000088256.9	GNA11	61.42	78.6	66.98	64.98	64.64	68.15	54.42	56.37	61.31
ENSG00000088280.19	ASAP3	3.65	4.19	5.24	5.66	5.85	7.31	4.94	6.79	11.68
ENSG00000088298.13	EDEM2	31.24	34.13	32.99	28.36	26.72	26.65	31	32.26	34.09
ENSG00000088305.18	DNMT3B	18.79	17.93	20.39	28.71	24.88	27.33	18.62	14.86	16.53
ENSG00000088325.16	TPX2	108.92	111.87	112.07	129.21	139.83	139.43	106.41	117.79	116.45
ENSG00000088340.16	FER1L4	2.93	5.22	3.76	3.51	4.2	2.74	5.1	7.24	4.55
ENSG00000088356.6	PDRG1	28.25	28.89	25.92	31	26.39	27.85	26.22	27.61	33.96
ENSG00000088367.22	EPB41L1	58.81	63.86	56.25	85.92	69.05	71.86	59.21	74.43	69.33
ENSG00000088386.17	SLC15A1	16.49	11.58	14.45	12.55	12.08	12.62	12.34	19.41	17.13
ENSG00000088387.19	DOCK9	14.17	19.82	17.54	23.43	20.6	23.9	24.38	18.25	26
ENSG00000088448.14	ANKRD10	34.9	43.01	36.86	38.6	39.64	35.16	54.09	53.06	45.28
ENSG00000088451.11	TGDS	15.14	7.7	13.57	11.03	14.52	15.19	13.94	16.43	13.32
ENSG00000088538.13	DOCK3	0.01	0	0.07	0.03	0.03	0.01	0.08	0.05	0.01
ENSG00000088543.15	C3orf18	0.17	0.06	0.61	0.21	0.09	0.26	0.22	0.4	0.26
ENSG00000088682.14	COQ9	46.5	52.35	43.84	40.52	36.43	37.32	45.62	44.76	41.2
ENSG00000088726.16	TMEM40	0.22	0.84	0	0.31	0.18	0.19	0.24	0.58	0.58
ENSG00000088727.12	KIF9	7.28	5.42	8.35	5.77	5.06	6.97	5.89	7.74	6.76
ENSG00000088756.12	ARHGAP28	4.94	7.37	4.73	4.41	5.3	5.42	2.33	2.87	2.69
ENSG00000088766.11	CRLS1	100.22	424.47	95.07	84.07	94.19	97.12	82.69	87.65	95
ENSG00000088808.17	PPP1R13B	6.19	10.06	5.24	5.97	8.63	8.43	10.24	10.44	10.18
ENSG00000088812.18	ATRN	28.81	33.39	29.25	27.78	29.34	30.12	26.6	28.05	24.89
ENSG00000088826.18	SMOX	12.07	10.72	12.7	18.15	13.37	15.95	13.64	15.57	19.35
ENSG00000088827.12	SIGLEC1	0.03	0	0	0.01	0	0	0.01	0.02	0.03
ENSG00000088832.17	FKBP1A	172.08	101.81	179.68	206.56	171.3	179.96	182.64	180.81	202.13
ENSG00000088833.17	NSFL1C	43.48	59.75	43.08	50.48	39.06	40.45	41.41	45.07	49.22
ENSG00000088836.13	SLC4A11	0.66	1.76	7.78	1.18	2.11	1.84	3.02	2.13	7.17
ENSG00000088876.11	ZNF343	4.34	2.19	3.58	2.29	3.56	2.17	2.66	3.04	3.85
ENSG00000088881.20	EBF4	4.7	3.92	4.96	2.95	4.28	3.47	6.56	7.83	4.85
ENSG00000088882.8	CPXM1	0.03	0	0	0.06	0.03	0	0.15	0.19	0
ENSG00000088888.18	MAVS	16.25	17.09	17.36	21.39	19.69	21.93	17.91	20.36	17.64
ENSG00000088899.15	LZTS3	2.86	6.52	3.68	4.43	4.34	3.91	4.9	5.37	4.89
ENSG00000088926.13	F11	0.2	0	0	0.06	0.3	0	0.58	0.36	0.32
ENSG00000088930.8	XRN2	33.67	30.51	37.92	30.39	35.73	36.1	33.21	32.15	33.01
ENSG00000088970.16	KIZ	4.61	3.63	4.71	4.27	6.2	3.03	5.28	5.59	7.06
ENSG00000088986.11	DYNLL1	307.19	126.73	306.89	262.5	264.64	266.95	246.88	315.34	334.75
ENSG00000088992.18	TESC	3.08	1.69	4.15	7.62	4.93	7.65	3.99	5.32	5.24
ENSG00000089006.16	SNX5	141.94	213.07	146.6	139.81	140.69	138.43	130.53	129.34	116.85
ENSG00000089009.15	RPL6	1423.02	804.16	1377.09	1212.41	1237.43	1214.14	1057.87	1166.95	1171.16
ENSG00000089022.14	MAPKAPK5	34.89	39.87	33.94	28	31	37.32	27.47	42.38	38.81
ENSG00000089048.14	ESF1	9.63	16.71	9.55	7.64	9	10.46	9.67	9.56	8.34
ENSG00000089050.16	RBBP9	12.83	12.18	12.54	11.4	17.54	16.33	12.66	13.98	12.03
ENSG00000089053.13	ANAPC5	71.29	72.71	69.09	64.16	61.59	65.88	60.84	69.2	67.66
ENSG00000089057.15	SLC23A2	6.98	6.15	7.37	8.11	8.27	8.13	8.01	6.77	6.25
ENSG00000089060.11	SLC8B1	10.16	20.7	12.66	12.21	11.54	12.99	12.8	13.87	14.9
ENSG00000089063.15	TMEM230	102.86	44.82	99.73	91.74	102.22	99.53	97.14	105.46	99.94
ENSG00000089091.16	DZANK1	9.4	9.57	9.24	20	19.19	20.43	10.07	12.37	11.41
ENSG00000089094.19	KDM2B	26.43	28.56	19.04	23.4	21.47	23.42	20.22	18.21	20
ENSG00000089116.4	LHX5	0.17	0.38	0.15	0.19	0.18	0.12	0.18	0.24	0.13
ENSG00000089123.16	TASP1	8.12	9.29	7.39	4.74	6.27	6.39	7.44	7.45	6.3
ENSG00000089127.13	OAS1	15.92	10.08	16.57	22.25	23.77	26.25	32.07	39.83	38.29
ENSG00000089154.11	GCN1	53.55	122.26	62.55	54.06	49.86	49.34	60.19	57.19	63.05
ENSG00000089157.16	RPLP0	2453.37	1373.3	2370.23	2476.4	2423.2	2492.23	1903.97	2407.69	2275.68
ENSG00000089159.16	PXN	71.75	66.99	76.94	83.76	82.94	82.29	71.43	74.57	70.58
ENSG00000089163.4	SIRT4	2.93	2.03	1.38	1.68	1.65	0.88	3.9	2.88	2.43
ENSG00000089177.18	KIF16B	6.97	6.68	7.32	6.71	7.67	7.54	7.67	7.97	7.71
ENSG00000089195.15	TRMT6	9.9	6.42	8.58	9.42	10.77	8.34	10.74	9.23	9.69
ENSG00000089199.10	CHGB	0.22	0.12	0.22	0.33	0.97	0.31	0.34	0.23	0.92
ENSG00000089220.5	PEBP1	180.69	161.19	188.94	185.73	167.72	176.79	158.51	150.86	168.26
ENSG00000089234.16	BRAP	10.41	7.76	10.61	12.77	11.77	14.21	10.16	10.13	11.92
ENSG00000089248.7	ERP29	120.19	108.29	109.36	118.1	101.08	105.57	101.76	105.48	120.34
ENSG00000089280.18	FUS	289.54	286.81	303.82	272.86	224.72	220.95	199.65	201.19	217.9
ENSG00000089289.16	IGBP1	43.02	30.33	41.68	40.26	37.95	38.72	32.79	38.71	35.23
ENSG00000089327.14	FXYD5	12.08	1.22	15.21	16.19	13.36	9.7	15.84	18.33	16.03
ENSG00000089335.21	ZNF302	13.73	15.27	10.76	9.41	11.9	13.3	13.95	14.57	12.47
ENSG00000089351.14	GRAMD1A	25.47	27.18	22.44	26.38	24.21	23.42	26.91	26.59	31.85
ENSG00000089356.18	FXYD3	203.99	82.1	166.98	130.37	131.86	128.58	176.29	258.6	241.73
ENSG00000089472.16	HEPH	59.93	57.72	63.66	62.79	61.03	63.13	60.11	69.13	70.59
ENSG00000089486.17	CDIP1	27.87	53.56	28.79	28.56	30.36	26.58	25.76	24.74	27.24
ENSG00000089505.17	CMTM1	0.01	0.93	0	0	0.72	0	0	0	0
ENSG00000089558.9	KCNH4	0.4	0.25	0.28	0.32	0.38	0.19	0.44	0.23	0.57
ENSG00000089597.18	GANAB	168.43	196.06	173.16	160.9	157.88	166.57	150.42	153.59	154
ENSG00000089639.11	GMIP	6.77	22.9	7.03	9.96	8.76	8.56	7.8	7.99	8.1
ENSG00000089682.16	RBM41	5.59	5.44	4.65	4.68	4.85	4.57	8.46	7.38	8.58
ENSG00000089685.15	BIRC5	36.84	58.48	34.21	43.71	43.83	45.95	31.56	34.21	39.98
ENSG00000089692.9	LAG3	1.31	0.88	0.96	1.23	1.37	0.93	0.99	1.53	2.59
ENSG00000089693.10	MLF2	284.64	321.14	284.74	251.65	254.57	282.51	262.8	282.9	314.99
ENSG00000089723.10	OTUB2	0.47	0.73	0.79	1.31	1.2	0.86	0.86	0.51	0.6
ENSG00000089737.17	DDX24	48.88	36.5	47.07	63.5	53.17	54.25	52.47	50.44	62.38
ENSG00000089775.11	ZBTB25	2.27	3.31	3	1.79	2.42	2.12	3.8	2.88	3.6
ENSG00000089818.18	NECAP1	23.61	27.42	20.67	24.32	19.52	20.01	22.45	22.64	22.71
ENSG00000089820.15	ARHGAP4	3.24	3.61	3.36	1.24	1.6	3.78	3.05	3.22	2.97
ENSG00000089847.12	ANKRD24	0.3	1.04	0.25	0.2	0.28	0.25	0.47	0.71	0.64
ENSG00000089876.11	DHX32	17.12	19.31	20.34	16.65	15.72	17.09	19.64	17.22	18.81
ENSG00000089902.10	RCOR1	9.16	20.53	11.43	18.28	14.53	14.85	15.1	16.32	11.07
ENSG00000089916.17	GPATCH2L	5.65	15.31	5.3	7.92	6.09	7.31	6.77	9.01	10.87
ENSG00000090006.17	LTBP4	50.02	109.45	53.4	39.44	38.38	42.25	52.5	54.4	58.3
ENSG00000090013.10	BLVRB	135.75	129.06	128.4	132.14	122.51	132.61	100.46	128.81	141.98
ENSG00000090020.11	SLC9A1	12.19	7.17	12.45	14.51	18.09	13.67	14.76	15.84	16.71
ENSG00000090054.15	SPTLC1	23.23	21.87	23.93	22.91	24.13	26.25	23.85	26.71	26.2
ENSG00000090060.17	PAPOLA	65.92	55.09	64.92	61.3	75.85	73.88	74.51	77.25	72.34
ENSG00000090061.17	CCNK	20.12	4.84	20.88	29.08	21.83	24.54	23.92	18.69	18.46
ENSG00000090097.21	PCBP4	18.4	13.84	17.15	15.69	13.52	14.69	16.37	18.81	17.17
ENSG00000090104.12	RGS1	0.11	0	0	0	0	0	0	0.06	0
ENSG00000090238.11	YPEL3	23.64	11.36	25.43	31.57	26.23	18.69	22.06	26.57	21.68
ENSG00000090263.16	MRPS33	61.66	35.55	51.97	50.23	46.05	55.66	49.82	55.42	59.17
ENSG00000090266.13	NDUFB2	260.19	345.62	285.29	266.22	218.2	243.8	166.52	235.43	289.81
ENSG00000090273.14	NUDC	53.77	69.11	52.1	60.13	48.1	50.99	56.39	54.39	62.25
ENSG00000090316.16	MAEA	49.2	102.33	48.29	42.21	48.01	45.35	50.42	49.91	53.28
ENSG00000090339.9	ICAM1	14.44	18.5	13.46	22.65	18.6	20.62	23.85	25.21	26.87
ENSG00000090372.15	STRN4	64.38	130.47	74.32	59.27	52.79	58.26	61.59	66.43	60.55
ENSG00000090376.10	IRAK3	0.01	0	0	0.01	0.03	0.01	0.12	0.02	0
ENSG00000090382.6	LYZ	18.57	8.33	19.45	47.47	50.97	46.82	64.63	68.9	67.16
ENSG00000090402.8	SI	10.72	5.95	8.88	9.28	18.56	13.26	9.45	7.81	9.1
ENSG00000090432.7	MUL1	11.6	10.5	11.68	11.08	9.54	9.15	9.1	10.05	10.86
ENSG00000090447.12	TFAP4	15.52	8.52	13.05	12.73	9.34	10.02	12.01	15.2	20.51
ENSG00000090470.15	PDCD7	13.1	32.97	13.58	13.37	13.23	18.24	12.7	11.74	16.59
ENSG00000090487.11	SPG21	58.23	60.74	60.26	50.53	54.44	50.71	54.1	58.83	56.52
ENSG00000090512.11	FETUB	0.22	0.12	0.52	0.26	0.33	0.41	1.15	0.44	0.93
ENSG00000090520.11	DNAJB11	59.93	86.22	65.51	54.82	51.91	54.4	51.61	52.53	59.2
ENSG00000090530.10	P3H2	2.54	3.22	2.38	2.98	4.58	3.84	2.44	2.09	3.78
ENSG00000090534.19	THPO	1.03	0.81	0.57	0.77	0.61	1.19	1.04	0.59	0.66
ENSG00000090539.15	CHRD	3.55	6.35	3.27	3.61	3.81	4.12	6.36	5.83	4.55
ENSG00000090554.13	FLT3LG	3.25	2.86	4.56	4.61	2.6	2.04	5.79	3.95	3.07
ENSG00000090565.16	RAB11FIP3	16.25	30.74	19.39	19.48	16.16	14.5	14.91	16.65	17.61
ENSG00000090581.10	GNPTG	28.52	57.76	36.59	40.03	28.6	36.25	36.64	37.15	35.66
ENSG00000090612.21	ZNF268	8.29	10.86	6.51	10.4	8.53	9.34	6.18	7.89	6.88
ENSG00000090615.15	GOLGA3	15.89	29.72	14.45	23.69	22.13	24.79	24.36	27.11	26.68
ENSG00000090621.14	PABPC4	49.83	64.57	48.84	47.2	45.73	42.31	49.68	46.1	41.33
ENSG00000090661.12	CERS4	28.84	34.42	34.56	35.25	31	24.67	28.89	30.27	33.68
ENSG00000090674.16	MCOLN1	9.83	21.51	15.27	13.18	16.43	14.12	16.4	16.65	15.89
ENSG00000090686.15	USP48	18.6	29.41	17.29	14.77	18.73	16.95	19.68	18.61	19.26
ENSG00000090776.6	EFNB1	9.8	16.37	9.8	12.78	11.62	11.63	11.58	13	14.27
ENSG00000090857.13	PDPR	15.03	14.64	16.27	16.21	19.47	19.96	19.85	17.88	16.61
ENSG00000090861.15	AARS	94.46	145.09	104.34	89.67	89.15	88.81	93.68	90.42	102.57
ENSG00000090863.11	GLG1	61.79	65.52	69.59	78.19	74.56	79.5	69.99	73.27	69.45
ENSG00000090889.12	KIF4A	19.22	21.96	21.72	24.45	25.67	25.85	17.62	19.77	18.28
ENSG00000090905.19	TNRC6A	9.05	11.66	8.5	11.32	10.28	9.48	11.15	10.2	9.75
ENSG00000090924.15	PLEKHG2	13.47	22.88	14.37	21.01	15.87	16.6	19.45	24.32	17.04
ENSG00000090932.10	DLL3	0.83	2.64	3	1.11	1.53	1.13	2.35	2.54	3.18
ENSG00000090971.5	NAT14	23.35	77.5	22.46	20.31	20.17	19.52	15.33	19.02	22.16
ENSG00000090975.12	PITPNM2	4.39	4.47	5.39	4.5	4.71	3.86	5.26	4.75	5.81
ENSG00000090989.18	EXOC1	10.94	8.65	7.23	6.93	8.5	7.98	8.08	9.1	8.27
ENSG00000091009.8	RBM27	9.59	8.02	8.67	8.97	11.08	11.04	11.25	11.08	10.3
ENSG00000091010.6	POU4F3	0.03	0	0.05	0	0	0.05	0.13	0.03	0
ENSG00000091039.17	OSBPL8	13.3	28.15	10.94	12.98	13.86	14.77	15.41	14.02	12.41
ENSG00000091073.19	DTX2	21.92	24.17	18.85	19.41	21.8	19.99	22.86	25.41	21.85
ENSG00000091106.19	NLRC4	0.32	0.06	0.12	0.12	0.06	0.06	0.33	0.38	0.14
ENSG00000091127.14	PUS7	11.16	9.41	10.99	8.14	12.79	18.58	11.76	17.44	8.37
ENSG00000091128.13	LAMB4	0.05	0.03	0.19	0.27	0.11	0.51	0.71	0.41	0.06
ENSG00000091129.20	NRCAM	13.47	15.7	13.07	19.92	22.72	21.55	21.18	21.09	20.02
ENSG00000091136.14	LAMB1	85.93	160.47	96.29	99.09	98.63	112.45	94.31	113.33	99.46
ENSG00000091138.12	SLC26A3	13.64	10.66	13.3	10.84	13.83	12.06	20.49	23.48	24.41
ENSG00000091140.14	DLD	138.97	99.46	143.26	149.77	109.9	115.94	125.53	98.2	147.73
ENSG00000091157.13	WDR7	1.75	0.87	1.52	2.89	2.29	1.82	1.94	2.16	2.2
ENSG00000091164.13	TXNL1	27.3	9.5	25.98	25.77	27.17	28.07	27.23	25.82	25.06
ENSG00000091262.15	ABCC6	36.93	37.85	39.48	42.81	40.91	40.5	33.07	30.57	35.51
ENSG00000091317.8	CMTM6	32.02	41.08	34.33	32.04	34.75	35.7	35.25	33.86	32.65
ENSG00000091409.15	ITGA6	19.52	33.44	20.47	20.42	25.46	25.1	24.41	20.3	20.69
ENSG00000091436.17	MAP3K20	9.68	8.6	11.86	9.32	10.28	12.55	10.02	10.01	9.07
ENSG00000091482.7	SMPX	1.32	0.11	1.07	1.36	2.01	1.4	0.39	1.42	1.15
ENSG00000091483.6	FH	90.66	125.99	93.42	61.45	71.15	72.66	57.15	66.07	65.97
ENSG00000091490.11	SEL1L3	4	3.86	3.58	4.26	4.71	6.29	9.36	7.53	6.72
ENSG00000091513.16	TF	0.43	0.46	0.85	0.57	0.82	0.69	1.21	0.48	2.91
ENSG00000091527.15	CDV3	62.01	83.42	58.45	59.47	57.51	61.1	57.53	61.78	55.32
ENSG00000091536.18	MYO15A	1.05	0.14	0.25	0.3	0.21	0.23	0.77	0.38	0.25
ENSG00000091542.9	ALKBH5	61.32	73.66	59.86	57.34	55.6	57.09	60.7	59.74	61.89
ENSG00000091583.11	APOH	265.67	160.43	264.88	264.89	315.01	308.21	229.43	270.35	269.86
ENSG00000091592.16	NLRP1	0.02	0.1	0	0.03	0.03	0.01	0.03	0.12	0.07
ENSG00000091622.16	PITPNM3	0.22	0.2	0.2	0.09	0.29	0.39	0.18	0.29	0.07
ENSG00000091640.8	SPAG7	15.94	15.07	12.84	18.71	13.88	13.86	11.3	13.29	15.85
ENSG00000091651.9	ORC6	26.76	31.38	25.74	28.36	25.4	25.52	20.7	23.75	23.39
ENSG00000091656.17	ZFHX4	0.35	0.5	0.02	0.05	0.13	0.06	0.08	0.03	0.57
ENSG00000091732.16	ZC3HC1	18.16	23.08	17.77	13.97	16.84	16.61	15.04	14.68	18.42
ENSG00000091831.23	ESR1	0.08	0.04	0	0.05	0.1	0.02	0.31	0.21	0.11
ENSG00000091844.8	RGS17	0.05	0.15	0.05	0.02	0.06	0.09	0.26	0.29	0.18
ENSG00000091879.13	ANGPT2	0.1	0.1	0.02	0	0.07	0.04	0.08	0.09	0.06
ENSG00000091947.10	TMEM101	40.22	66.03	37.09	33.81	37.2	33.89	28.61	32.66	37.96
ENSG00000091986.15	CCDC80	1.44	4.59	2.76	3.28	2.62	2.46	2.02	2.42	6.03
ENSG00000092010.15	PSME1	144.64	135.57	145.21	128.84	112.49	111.32	113.93	133.5	135.85
ENSG00000092020.10	PPP2R3C	15.5	10.22	11.16	11.3	12.94	12.67	11.75	14.68	13.16
ENSG00000092036.18	HAUS4	43.23	63.14	44.46	40.86	37.86	34.05	34.82	29.24	31.23
ENSG00000092068.20	SLC7A8	2.87	2.42	4.46	6.89	7.81	7.72	8.3	8.33	6.89
ENSG00000092094.11	OSGEP	24.05	33.08	31.7	24.6	25.02	24.71	30.32	28.44	22.66
ENSG00000092096.16	SLC22A17	0.69	0.9	2.01	1.24	1.34	1.26	0.76	1.42	0.95
ENSG00000092098.17	RNF31	19.84	47.08	21.5	21.88	18.1	19.46	23.03	21.21	20.94
ENSG00000092108.20	SCFD1	25.33	20.82	24.22	25.1	26.96	31.96	27.46	32.93	30.39
ENSG00000092140.16	G2E3	5.43	6.38	5.77	5.82	6.52	7.46	5.99	6.77	11.95
ENSG00000092148.13	HECTD1	22.83	34.79	22.84	20.45	25.67	29.53	23	21.45	26.25
ENSG00000092199.17	HNRNPC	258.87	303.35	245.17	227.54	222.12	245.98	212.75	208.96	225.51
ENSG00000092200.12	RPGRIP1	0.09	0.03	0.16	0.3	0	0.21	0.07	0.04	0.19
ENSG00000092201.10	SUPT16H	37.43	36.65	36.62	30.12	35.49	34.07	36.95	37.11	40.01
ENSG00000092203.14	TOX4	27.98	15.76	23.03	32.93	27.26	40.03	30.42	27.03	26.54
ENSG00000092208.17	GEMIN2	9.76	18.86	14.02	9.99	10.06	9.94	9.02	10.41	10.61
ENSG00000092295.12	TGM1	1.2	2.57	0.68	1.41	0.5	1.12	0.76	1.42	1.72
ENSG00000092330.17	TINF2	11.53	27.77	12	11.45	10.65	13.76	10.03	10.89	14.44
ENSG00000092421.16	SEMA6A	26.11	15.78	28.45	37.86	34.66	38.42	37.32	32.15	30.1
ENSG00000092439.15	TRPM7	17.49	20.82	15.62	16.7	20.37	22.9	25.8	18.91	19.98
ENSG00000092445.12	TYRO3	46.73	50.41	49.03	52.59	51.09	56.3	48.93	48.77	46.46
ENSG00000092470.12	WDR76	5.6	4.15	5.54	4.99	6.29	4.19	4.23	6.46	4.75
ENSG00000092529.24	CAPN3	1.43	0.39	0.95	1.63	4.39	3.16	2.43	2.61	1.25
ENSG00000092531.10	SNAP23	27.04	17.58	25.38	37.47	30.85	34.03	32.03	32.38	27.18
ENSG00000092607.15	TBX15	0.18	0	0.13	0.02	0	0.04	0.13	0.03	0.05
ENSG00000092621.12	PHGDH	178.73	263.42	158.93	139.05	136.54	138.99	135.97	117.18	139.14
ENSG00000092758.17	COL9A3	0.19	0.77	0.36	2.07	0.65	1.04	1.74	0.76	2.71
ENSG00000092820.18	EZR	89.73	84.4	90.35	97.09	92.76	97.02	81.13	87.76	93.56
ENSG00000092841.18	MYL6	563.4	674.53	586.6	617.16	448.56	481.57	376.26	466.64	567.22
ENSG00000092847.12	AGO1	4.56	3.63	5.23	5.42	5.38	6.21	4.69	4.22	4.07
ENSG00000092853.14	CLSPN	3.4	4.59	4.68	4.33	5.67	4.36	5.36	5.5	3.74
ENSG00000092871.16	RFFL	12.58	17.65	14.05	14.74	12.42	16.32	12.95	12	14.6
ENSG00000092929.11	UNC13D	1.28	1.86	1.43	1.8	1.82	1.97	4.08	3.19	3.84
ENSG00000092931.11	MFSD11	18	13.55	21.35	16.37	17.41	14.9	17.3	14.51	13.61
ENSG00000092964.18	DPYSL2	13.32	19.87	13.45	17.68	16.71	18.05	20.37	17.07	17.88
ENSG00000092969.12	TGFB2	0.29	0.11	0.04	0.15	0.26	0.25	0.36	0.58	0.52
ENSG00000092978.11	GPATCH2	8.4	10.93	6.9	5.44	5.88	5.21	7.92	7.17	7.11
ENSG00000093000.19	NUP50	37.53	61.26	28.9	45.59	40.67	35.66	42.59	35.58	32.37
ENSG00000093009.9	CDC45	13.53	16.92	13.54	12.45	11.52	12.61	15.04	11.21	15.19
ENSG00000093010.13	COMT	164.24	223.52	147.82	144.45	140.48	142.05	120.54	120.35	147.88
ENSG00000093072.17	ADA2	0.07	0.06	0	0.02	0	0	0.06	0.17	0.89
ENSG00000093100.13	AC016026.1	1.92	0.13	2.41	0.6	0.81	0.48	1.02	1.74	0.44
ENSG00000093134.14	VNN3	0.78	0.47	0.46	1.36	1.11	0.41	3.64	5.44	2.86
ENSG00000093144.19	ECHDC1	28.61	37.92	31.16	27.22	27.47	24	23.51	21.23	29.25
ENSG00000093167.18	LRRFIP2	20.68	19.15	20.19	22.17	19.65	19.41	20.92	17.72	21.32
ENSG00000093183.14	SEC22C	10.81	10.06	11.48	9.19	10.91	9.39	9.36	10.4	6.32
ENSG00000093217.10	XYLB	15.07	17.28	17.71	14.15	14.21	17.63	14.27	13.28	12.18
ENSG00000094631.19	HDAC6	33.88	54.07	32.28	31.17	33.92	31.75	37.52	34.32	34.84
ENSG00000094755.17	GABRP	0.43	0.4	0.02	0.56	0.63	0.3	1.18	0.2	0.32
ENSG00000094804.11	CDC6	17.87	18.36	20.7	17.64	21.12	20.43	17.6	20.02	19.01
ENSG00000094841.14	UPRT	8.61	7.43	10.47	10.84	7.7	7.85	8.36	7.01	7.84
ENSG00000094880.11	CDC23	30.27	39.73	27.47	29.92	30.04	29.43	30.71	29.14	28.16
ENSG00000094914.13	AAAS	35.06	33.68	37.03	28.59	27.72	25.67	25.99	33.58	37.66
ENSG00000094916.16	CBX5	17.48	17.2	17.56	17.35	18.23	22.53	20.26	18.53	15.57
ENSG00000094963.14	FMO2	0.05	0	0	0	0.08	0.17	0.04	0.06	0.48
ENSG00000094975.14	SUCO	10.18	11.8	10.74	10.17	11.47	11.38	14.58	13.93	13.78
ENSG00000095002.14	MSH2	30.04	32.16	32.99	31.16	36.18	35.41	30.71	32.88	27.38
ENSG00000095015.6	MAP3K1	13.06	53.26	14.11	15.26	15.2	15.3	16.63	13.23	13.66
ENSG00000095059.16	DHPS	50.31	55	47.15	35.51	39.83	32.18	46.69	54.16	47.33
ENSG00000095066.11	HOOK2	60.06	162.56	74.21	64.7	50.87	51.03	72.58	67.9	73.99
ENSG00000095110.8	NXPE1	0.04	0	0	0.29	0	0	0.23	0.33	0.3
ENSG00000095139.14	ARCN1	88.09	73	92.27	90.89	99.58	103.05	103.35	102.05	95.14
ENSG00000095203.14	EPB41L4B	20.23	21.85	20.85	17.37	20.52	17.09	18.96	19.81	20.08
ENSG00000095209.12	TMEM38B	28.14	30.09	27.24	23.37	31.66	26.46	30	29.23	27.4
ENSG00000095261.14	PSMD5	23.72	23.39	23.73	25.29	23.41	23.47	21.38	19.59	19.19
ENSG00000095303.16	PTGS1	0.16	0.17	0.21	0.31	0.27	0.27	0.99	1.14	1.17
ENSG00000095319.14	NUP188	19.34	21.51	22.42	18.65	20.5	19.52	20.71	24.56	23.18
ENSG00000095321.17	CRAT	32.15	36.19	31.41	25.12	25.52	27.23	19.8	21.98	21.7
ENSG00000095370.20	SH2D3C	0.11	0.1	0.13	0.09	0.2	0.12	0.53	0.07	1.22
ENSG00000095380.11	NANS	70.2	100.54	67.58	69.04	66.3	71.17	60.68	64.09	78.64
ENSG00000095383.20	TBC1D2	13.76	20.88	13.32	16.23	15.48	15.99	12.67	12.78	11.14
ENSG00000095397.14	WHRN	1.02	2.45	6.69	0.97	1.33	1.65	2.88	2.18	3.55
ENSG00000095464.9	PDE6C	0.02	0	0.08	0	0.7	0	0.06	0.02	0
ENSG00000095485.18	CWF19L1	12.44	13.3	12.95	13.97	12.03	12.55	12.47	12.66	13.04
ENSG00000095539.15	SEMA4G	78.49	45.15	94.65	74.68	71.54	72.94	84.33	85.2	71.95
ENSG00000095564.14	BTAF1	10.87	8.77	11.69	10.51	12.77	13.29	11.91	11.85	10.42
ENSG00000095574.11	IKZF5	6	2.95	5.28	7.68	6.19	6.09	8.07	5.39	5.16
ENSG00000095585.16	BLNK	0.92	0.05	1.1	1.09	2.28	3.18	1.76	1.72	1.63
ENSG00000095587.9	TLL2	0.15	0.38	0.11	0.16	0.16	0.46	0.15	0.29	0.63
ENSG00000095596.12	CYP26A1	0.89	0.77	0.26	0.84	0.72	0.64	1.08	1.73	0.89
ENSG00000095637.22	SORBS1	8.97	9.49	9.07	10.57	10.37	10.25	12.15	11.02	10.07
ENSG00000095739.11	BAMBI	8.14	11.35	8.57	11.4	13.86	11.05	14.93	16.99	16.45
ENSG00000095752.7	IL11	0.4	0.37	0.51	0.66	0.26	0.78	0.74	1.07	1.27
ENSG00000095787.22	WAC	63.42	50.63	66.35	60.41	62.27	62.28	72.39	68.15	59.6
ENSG00000095794.19	CREM	11.14	7.38	10.47	13.16	16.05	11.55	16.19	15.62	20.96
ENSG00000095906.17	NUBP2	57.81	110.59	61.66	60.62	57.35	57.98	52.63	55.28	77.44
ENSG00000095932.6	SMIM24	8.47	12.78	9.8	6.91	9.59	9.02	14.15	14.09	8.99
ENSG00000095951.17	HIVEP1	4.84	1.59	4.43	5.23	5.58	7.57	6.37	5.17	5.92
ENSG00000096006.11	CRISP3	0.16	0.23	0.03	0.06	0.18	0	0.36	0.14	0.18
ENSG00000096060.14	FKBP5	8.03	5.58	8.45	8.3	8.49	8.66	7.12	7.06	7.92
ENSG00000096063.16	SRPK1	43.21	32.97	46.24	39.8	45.53	46.78	46.66	46.41	51.31
ENSG00000096070.19	BRPF3	17.63	21.88	24.42	23	23.78	22.89	19.38	20.53	19.72
ENSG00000096080.11	MRPS18A	57.24	29.07	54.98	63.44	60.53	57.06	54.74	72.78	70.45
ENSG00000096088.16	PGC	1.55	0.85	0.77	2.33	1.34	3.65	4.18	2.91	3.92
ENSG00000096092.6	TMEM14A	60.4	71.04	58.16	58.6	56.04	61.67	44.1	42.14	48.57
ENSG00000096093.16	EFHC1	8.03	4.36	9.29	6.53	5.27	4.96	8.53	5.7	5.86
ENSG00000096384.20	HSP90AB1	599.64	774.68	625.66	583.81	629.1	651.08	629.81	675.26	723.44
ENSG00000096395.11	MLN	6.89	2.81	5.66	12.42	10.3	9.13	4.05	8.19	6.15
ENSG00000096401.8	CDC5L	9.34	8.64	9.67	8.82	9.12	9.24	8.14	8.72	7.96
ENSG00000096433.11	ITPR3	45	45.41	49.27	60.4	57.13	61.36	57.29	58.5	58.26
ENSG00000096654.15	ZNF184	2.05	1.9	2.12	1.38	1.53	1.8	2.54	2.31	1.66
ENSG00000096696.14	DSP	65.59	61.06	70.17	72.1	74.18	75.51	87.18	80.86	76.92
ENSG00000096717.12	SIRT1	10.37	9.53	10.18	8.77	10.55	10.86	11.69	10.42	8.97
ENSG00000096746.17	HNRNPH3	115.7	121.16	120.92	107.09	102.41	93.47	138.36	121.93	135.71
ENSG00000096872.16	IFT74	2.27	1.19	1.19	2.03	0.98	1.42	1.31	1.38	1.36
ENSG00000096968.13	JAK2	0.31	2.71	0.29	1.18	0.64	0.6	0.58	0.55	0.43
ENSG00000096996.15	IL12RB1	0.04	0.13	0.32	0.19	0.29	0.08	0.23	0.6	0.34
ENSG00000097007.18	ABL1	23.78	28.91	26.92	27.48	27.82	30.07	23.57	20.56	22.09
ENSG00000097021.19	ACOT7	100.87	110.78	100.15	97.38	103.41	103.76	81.83	80.29	84.59
ENSG00000097033.14	SH3GLB1	6.77	4.19	7.74	7.96	9.54	7.94	9.66	10.63	7.99
ENSG00000097046.13	CDC7	6.55	8.14	6.87	4.64	5.51	5.21	5.86	5.98	6.91
ENSG00000097096.9	SYDE2	2.44	7.05	2.77	2.77	2.17	1.99	2.06	2.87	1.64
ENSG00000099139.13	PCSK5	5.67	20.85	5.71	6.99	9.48	7.29	5.33	3.83	6.69
ENSG00000099194.6	SCD	225.02	172.19	238.16	187.71	195.51	209.41	155.75	165.1	149.69
ENSG00000099203.7	TMED1	32.38	69.39	31.28	27.44	26.83	21.1	25.76	23.02	30.57
ENSG00000099204.20	ABLIM1	21.07	17.51	21.5	22.47	23.24	22.96	22.26	22.3	18.79
ENSG00000099219.14	ERMP1	6.78	16.64	9.11	7.93	8.74	9.49	9.36	7.71	8.44
ENSG00000099246.16	RAB18	32.92	18.84	24.71	39.65	30.16	31.58	36.03	29.15	32.22
ENSG00000099250.18	NRP1	5.21	6.41	5.44	9.7	7.75	10.49	6.25	7.86	7.77
ENSG00000099251.14	HSD17B7P2	2.62	1.45	3.88	1.6	3.08	1.29	2.2	1.89	2.13
ENSG00000099256.19	PRTFDC1	41.3	28.48	37.85	31.91	32.01	31.98	23.04	26.76	30.75
ENSG00000099260.11	PALMD	0.06	0.04	0	0.06	0.03	0.15	0.16	0.2	0
ENSG00000099282.10	TSPAN15	47.76	29.14	48.44	55.2	53.47	48.06	56.53	60.88	64.33
ENSG00000099284.14	H2AFY2	1.8	0.16	1.38	1.62	2.63	1.34	1.68	3.52	1.47
ENSG00000099290.17	WASHC2A	20.73	22.9	20.66	26.31	28.3	26.85	25.02	24.69	22.75
ENSG00000099308.10	MAST3	9.66	9.21	9.39	10.88	12.34	10.45	11.64	11.74	10.76
ENSG00000099326.8	MZF1	9.57	16.97	11.63	8.75	9.66	8.36	10.94	11.26	9.53
ENSG00000099330.9	OCEL1	36.4	39.38	37.32	31.25	35.01	28.4	28.84	36.14	38.5
ENSG00000099331.13	MYO9B	20.61	27.72	21.5	23.77	20.37	20.83	24.7	23.16	24.81
ENSG00000099337.5	KCNK6	1.92	3.28	2.19	2.45	3.22	2.63	4.31	3.5	3.79
ENSG00000099338.23	CATSPERG	0.97	1.46	1.6	2.54	1.68	1.46	1.88	3.43	1.45
ENSG00000099341.11	PSMD8	135.51	42.4	136.6	139.81	118.3	119.84	107.31	116.78	119.25
ENSG00000099364.16	FBXL19	16.73	30.6	17.71	18.92	17.2	20.36	17.31	18.49	19.04
ENSG00000099365.11	STX1B	0.14	0.03	0.17	0.18	0.16	0.12	0.41	0.24	1.18
ENSG00000099377.14	HSD3B7	7.25	9.69	5.94	6.47	5.61	5.34	4.92	5.53	6.21
ENSG00000099381.18	SETD1A	11.71	11.13	11.93	10.84	9.81	10.09	11.37	8.64	10.17
ENSG00000099385.11	BCL7C	12.53	15.16	10.89	11.62	8.05	9.51	6.85	8.92	11.73
ENSG00000099617.4	EFNA2	18.51	28.74	21.29	22.14	20.5	20.16	20.95	17.99	22.27
ENSG00000099622.14	CIRBP	87.05	154.36	87.74	100.93	60.02	64.5	60.56	52.01	63.07
ENSG00000099624.8	ATP5F1D	257.27	347.39	246.82	221.77	235.85	213.5	194.58	240.98	250.79
ENSG00000099625.13	CBARP	6.24	13.36	5.69	8.12	9.21	7.6	8.99	8.97	11.35
ENSG00000099715.14	PCDH11Y	0.06	0.16	0.06	0.04	0	0.05	0.11	0.09	0.06
ENSG00000099769.5	IGFALS	0.29	0.29	0.33	0.19	0.46	0.47	1.04	0.75	0.51
ENSG00000099783.12	HNRNPM	241.16	679.93	226.51	193.15	208.74	211.04	201.46	200.18	217.11
ENSG00000099785.10	2022-03-02	9.01	11.42	11.59	12.57	12.65	9.96	9.76	11.8	12.69
ENSG00000099795.7	NDUFB7	302.21	503.86	279.3	278.62	277.25	280.04	246.43	311.92	372.88
ENSG00000099797.15	TECR	306.03	104.68	329.24	276.23	292.36	303.52	237.45	264.79	234.53
ENSG00000099800.8	TIMM13	184.59	336.81	179.37	131.84	159.88	144.23	135.53	157.45	184.35
ENSG00000099804.9	CDC34	69.65	105.56	68.1	83.1	77.22	72.58	65.22	76.35	91.73
ENSG00000099810.20	MTAP	8.85	7.31	7.43	9.71	7.07	8.07	8.11	8.03	7.71
ENSG00000099812.9	MISP	37.36	36.24	37.89	32.5	28.15	31.21	28.96	31.39	35.32
ENSG00000099814.16	CEP170B	17.09	25.79	17.86	20.44	19.02	19.06	22.31	21.38	24.08
ENSG00000099817.12	POLR2E	203.28	128.74	179.51	226.02	176.95	183.6	168.99	158.67	195.86
ENSG00000099821.14	POLRMT	49.07	93.66	55.33	47.33	41.64	41.61	42.12	44.86	51.84
ENSG00000099822.3	HCN2	3.83	3.76	5.23	7.47	7.7	7.31	6.98	6.59	8.16
ENSG00000099834.18	CDHR5	181.01	134.91	187.71	171.3	153.38	164.21	159.69	158.61	165.31
ENSG00000099840.13	IZUMO4	1.3	2.22	1.1	0.81	0.48	0.64	0.73	0.89	0.68
ENSG00000099849.15	RASSF7	49.17	94.91	54.16	52.62	53.99	49.85	46.83	49.2	65.94
ENSG00000099860.9	GADD45B	5.87	9.24	5.48	6.77	6.91	5.07	7.71	7.01	6.01
ENSG00000099864.18	PALM	26.58	37.77	32.98	33.14	23.59	23.07	25.6	27.48	31.41
ENSG00000099866.15	MADCAM1	0.66	1.43	0.81	1.16	0.61	0.57	2.02	1.63	4.77
ENSG00000099869.7	IGF2-AS	0.56	0.89	0.33	0.42	0.49	0.14	1.25	0.95	0.69
ENSG00000099875.14	MKNK2	88.74	264.3	90.2	119.78	108.58	99.24	104.35	89.53	127.05
ENSG00000099889.14	ARVCF	2.9	6.38	2.56	1.81	2.19	2.47	2.49	2.24	2.75
ENSG00000099899.15	TRMT2A	29.1	37.74	24.6	31.04	33.12	37.43	36.73	27.36	33.82
ENSG00000099901.17	RANBP1	204.94	281.47	200.63	168.75	159.89	174.61	147.18	155.53	184.51
ENSG00000099904.15	ZDHHC8	16.73	19.32	14.04	17.27	13.52	10.86	24.4	17.69	18.68
ENSG00000099910.17	KLHL22	11.51	6.46	11.05	11.84	10.76	10.7	8.01	8.16	8.3
ENSG00000099917.17	MED15	29.05	23.15	33.41	42.7	38.08	40.6	42.74	37.92	41.18
ENSG00000099937.11	SERPIND1	2.59	0.31	2.07	5.35	5.14	6.44	2.99	4.2	3.12
ENSG00000099940.12	SNAP29	14.76	5.47	10.32	16.03	14.77	14.76	14.31	13.84	11.45
ENSG00000099942.13	CRKL	25.34	40.68	25.39	23.3	25.4	25.39	25.31	24.42	24.26
ENSG00000099949.20	LZTR1	11.83	13.27	15.12	13.22	10.35	15.76	17.92	16.97	17.09
ENSG00000099953.10	MMP11	11.33	15.28	9.72	10.8	12.61	8.2	5.58	4.07	6.24
ENSG00000099954.18	CECR2	0.29	3.72	0.16	0.83	0.18	0.82	0.74	0.15	2.32
ENSG00000099956.19	SMARCB1	85.11	91.78	93.55	85.49	81.73	79.66	75.7	76.79	89.9
ENSG00000099957.16	P2RX6	0.59	0.04	0.14	0.46	0.18	0.21	0.35	0.58	0.43
ENSG00000099958.14	DERL3	4.03	4.73	2.59	2.56	2.23	1.07	1.52	2.11	1.61
ENSG00000099960.13	SLC7A4	0.59	0.4	0.75	0.47	0.73	0.63	0.55	0.68	0.84
ENSG00000099968.17	BCL2L13	19.68	24.15	18.24	18.87	16.88	17.86	17.81	19.02	16.51
ENSG00000099974.8	DDTL	6.5	4.23	7.69	8.57	5.79	7.1	8.49	8.44	7.95
ENSG00000099977.14	DDT	159.75	161.02	142.76	197.72	149.36	172.64	120.02	126.84	174.07
ENSG00000099984.11	GSTT2	3.2	4.62	3.29	4.85	4.4	4.4	2.5	4.06	5.1
ENSG00000099991.18	CABIN1	13.96	23.3	17.34	17.57	17.15	15.69	18.72	17.23	18.79
ENSG00000099992.15	TBC1D10A	7.66	7.81	6.91	9.39	7.91	7.92	6.46	8.53	9.09
ENSG00000099994.11	SUSD2	17.82	10.56	18.16	20.01	20.12	20.79	22.79	33.15	30.72
ENSG00000099995.19	SF3A1	26.94	33.08	24.69	43.39	25.16	28.87	38.43	22.28	24.31
ENSG00000099998.17	GGT5	0.09	0.16	0.17	0.19	0.11	0.3	0.18	0.08	0.25
ENSG00000099999.14	RNF215	5.61	13.84	4.25	4	4.37	3.8	4.43	6	4.61
ENSG00000100003.18	SEC14L2	5.18	5.12	6.18	7.75	6.66	8.32	4.27	8.72	9.84
ENSG00000100014.20	SPECC1L	9.07	9.31	10.16	10.43	11.68	10.59	10.87	9.57	9.05
ENSG00000100023.19	PPIL2	23.36	14.44	21.73	21.59	23.06	18.32	21.3	22.29	19.98
ENSG00000100024.14	UPB1	17.21	21.01	18.03	23.16	19.39	19.71	18.2	14.65	18.28
ENSG00000100027.15	YPEL1	0.2	0.36	0.07	0.61	0.35	0.42	0.22	0.56	0.43
ENSG00000100028.12	SNRPD3	52.9	42.69	45.28	39.15	35.17	37.09	42.57	35.8	32.92
ENSG00000100029.18	PES1	41.1	83.43	41.6	38.41	37.74	39.05	38.1	36.43	38.77
ENSG00000100030.14	MAPK1	37.44	32.46	41.7	53.72	42.24	43.01	45.45	42.59	36.55
ENSG00000100031.19	GGT1	16.91	12.59	22.77	32.7	24.3	27.11	23.61	31.08	27.29
ENSG00000100033.16	PRODH	83.8	97.55	77.7	74.19	71.14	63.63	66.87	82.23	75.88
ENSG00000100034.14	PPM1F	5.42	9.77	4.79	6.9	6.12	6.34	6.71	4.53	5.71
ENSG00000100036.13	SLC35E4	1.01	0.59	1.09	2.07	1.51	1.04	1.97	2.12	2.31
ENSG00000100038.19	TOP3B	21.6	25.91	26.62	23.86	19.37	19.14	30.67	29.01	30.02
ENSG00000100055.21	CYTH4	0.02	0	0	0.02	0	0	0.07	0.23	0.6
ENSG00000100056.12	ESS2	8.93	6.8	9.86	8.65	8.17	9.47	9.67	8.2	9.28
ENSG00000100058.12	CRYBB2P1	8.97	5.81	9.58	10.27	5.96	7.85	9.78	10.75	11.54
ENSG00000100060.17	MFNG	2.22	2.62	1.95	1.57	2.2	2.98	3.23	3.36	2.64
ENSG00000100065.15	CARD10	18.98	73.97	20.65	19.58	17.58	19.05	17.41	17.71	21.12
ENSG00000100068.12	LRP5L	2.36	1	2.4	3.32	1.98	2.73	2.56	2.6	1.96
ENSG00000100075.10	SLC25A1	128.08	154.43	134.04	111.01	107.17	105.92	76.72	86.13	100.08
ENSG00000100077.15	GRK3	0.82	1.02	1.65	1.78	1.16	1.38	1.35	1.42	1.38
ENSG00000100079.7	LGALS2	204.2	51.86	161.33	182.28	132.01	157.27	119.31	130.6	145.07
ENSG00000100083.19	GGA1	26.15	32.04	26.28	27.56	23.96	25.16	33.64	31.2	33.92
ENSG00000100084.14	HIRA	28.36	37.41	32.9	25.96	25.35	25.92	26.29	26.48	27.17
ENSG00000100092.22	SH3BP1	12.55	11.37	13.06	20.98	19.79	17.24	17.44	18	14.87
ENSG00000100097.12	LGALS1	1.61	0.57	1.03	2.29	2.7	1.01	2.69	5.92	1.71
ENSG00000100099.20	HPS4	13.42	13.51	13.61	10.87	10.97	11.84	10.92	9.83	12.27
ENSG00000100100.12	PIK3IP1	1.78	4.14	2.46	2.5	1.58	2.79	2.21	2.45	2.41
ENSG00000100104.13	SRRD	10.47	18.17	11.85	6.5	9.28	9.4	11.2	12.18	8.56
ENSG00000100105.18	PATZ1	18.1	21.29	18.1	16.82	16.45	16.96	15.56	14.06	14.55
ENSG00000100106.21	TRIOBP	20.17	54.66	21.8	21.03	19.49	20.01	19.2	24.83	24.12
ENSG00000100109.17	TFIP11	12.23	17.07	11.16	10.92	12.14	11.75	10.24	11.13	12.03
ENSG00000100116.16	GCAT	10.58	5.69	10.77	17.26	11.88	15.19	8.35	9.76	10.22
ENSG00000100124.15	ANKRD54	13.06	45.19	14.59	10.85	12.55	13.06	11.11	12.97	16.89
ENSG00000100129.18	EIF3L	247.29	122.85	255.33	215.49	239.79	233.6	181.39	213.26	185.45
ENSG00000100138.15	SNU13	127.51	24.49	90.57	82.62	113.95	97.08	118.87	129.65	110.55
ENSG00000100139.13	MICALL1	13.23	26.03	12.96	15.85	12.31	16.31	14.02	14.44	13.08
ENSG00000100142.15	POLR2F	64.08	52.81	45.7	76.75	54.59	45.67	45.88	45.22	46.59
ENSG00000100146.17	SOX10	0.27	0.03	0.23	0.36	0.21	0	0.26	0.38	0.07
ENSG00000100147.13	CCDC134	5.09	11.61	5.12	7.25	5.99	6.26	5.45	6.26	5.53
ENSG00000100150.18	DEPDC5	5.05	6.42	5.73	6.04	4.84	5.37	5.66	7.67	4.87
ENSG00000100151.16	PICK1	13.62	18.3	14.32	18	13.15	13.79	17.79	16.73	14.19
ENSG00000100154.14	TTC28	2.76	1.15	2.74	1.88	3.29	2.03	2.02	3.23	2.04
ENSG00000100156.10	SLC16A8	0.65	0.97	0.48	0.5	0.28	0.42	0.34	1.03	1.5
ENSG00000100162.15	CENPM	43.65	47.41	37.39	38.59	36.21	35.19	33.94	29.78	46.69
ENSG00000100167.20	2022-09-03	0.76	1.32	1.03	1	1.14	0.78	0.81	0.88	1.37
ENSG00000100170.9	SLC5A1	0.93	1.89	1.33	1.92	1.26	1.27	3.47	5.37	4.33
ENSG00000100181.22	TPTEP1	0.08	0	0.04	0.07	0.02	0.04	0.09	0.06	0.01
ENSG00000100196.11	KDELR3	16.86	7.46	14.88	20.4	19.05	20.02	16.22	22.5	18.64
ENSG00000100197.22	CYP2D6	0.96	1.99	0.8	0.85	0.73	1	0.96	1.11	0.33
ENSG00000100201.21	DDX17	78.2	221.1	84.82	84.3	79.1	74.48	113.27	89.67	80.36
ENSG00000100206.10	DMC1	0.17	0	0.4	0.19	0.19	0.68	0.12	0.32	0.53
ENSG00000100207.18	TCF20	12.86	11.86	14.03	14.61	11.56	13.26	16.17	14.79	12.74
ENSG00000100209.10	HSCB	11.31	7.87	10.26	12.66	11.88	13.67	7.29	10.32	10.31
ENSG00000100211.10	CBY1	12.03	16.6	11.78	12.53	10.36	10.13	8.69	13.1	17.54
ENSG00000100216.6	TOMM22	41.07	29.79	31.55	37.84	34.63	35.25	33.32	33.51	33.73
ENSG00000100218.11	RSPH14	0.24	0.17	0.54	0.17	0.22	0.06	0.12	0.56	0.81
ENSG00000100219.16	XBP1	143.22	219.78	142.77	171.64	166.35	165.25	129.31	141.49	141.09
ENSG00000100220.12	RTCB	51.25	88.45	52.38	40.98	43.39	48.01	41.06	43.37	50.18
ENSG00000100221.10	JOSD1	27.03	22.79	30.06	35.83	23.89	29.48	22.46	20.65	26.67
ENSG00000100225.18	FBXO7	50.24	43.84	52.2	47.18	48.54	48.85	39.91	45.3	41.62
ENSG00000100226.16	GTPBP1	13.53	16.2	16.81	17.43	16.15	18.37	20.93	22.76	23.42
ENSG00000100227.18	POLDIP3	23.19	24.65	25.42	31.15	26.19	26.97	24.46	22.06	25.32
[truncated: 38,882 more rows]

## Sheet: noIR-vs-IR-3d_geneDiff.fpkm
GeneID	GeneName	control-Expression	treat-Expression	log2FoldChange	pvalue	padj
ENSG00000272410.5	AC022384.1	2.34294	35.6207	3.92632	0.000192974	0.0131255
ENSG00000138378.19	STAT4	3.3778	23.3324	2.78818	7.62e-05	0.00693297
ENSG00000172061.8	LRRC15	4.37879	25.3179	2.53155	0.000107714	0.0088039
ENSG00000038427.16	VCAN	5.07334	27.8264	2.45545	0.000107802	0.0088039
ENSG00000178695.5	KCTD12	10.0621	48.6184	2.27257	2.24e-05	0.00268016
ENSG00000138755.5	CXCL9	9.7657	45.3697	2.21594	2.85e-05	0.0032907
ENSG00000111181.12	SLC6A12	30.1812	136.93	2.18171	6.74e-10	5.64e-07
ENSG00000166391.15	MOGAT2	15.4108	60.7911	1.97991	0.000307798	0.0182386
ENSG00000169248.12	CXCL11	13.5147	52.9291	1.96953	8.8e-06	0.00137301
ENSG00000075618.18	FSCN1	207.912	748.365	1.84777	1.23e-32	1.96e-28
ENSG00000169245.6	CXCL10	80.3586	288.157	1.84233	2.19e-06	0.000424432
ENSG00000158683.8	PKD1L1	22.283	79.5951	1.83674	9.79e-08	3.18e-05
ENSG00000240583.12	AQP1	19.2948	68.2332	1.82226	7.47e-07	0.000162874
ENSG00000197353.3	LYPD2	14.3678	50.7957	1.82187	0.000855132	0.0377016
ENSG00000149131.15	SERPING1	24.2136	85.1172	1.81363	4.8e-07	0.000115751
ENSG00000118194.19	TNNT2	15.2966	53.7493	1.81303	0.000226053	0.0145075
ENSG00000134853.12	PDGFRA	70.5707	245.657	1.7995	1.53e-11	1.88e-08
ENSG00000173762.8	CD7	21.8795	76.07	1.79775	1.34e-06	0.000277531
ENSG00000149295.14	DRD2	12.0663	41.9155	1.7965	0.000449086	0.0239854
ENSG00000115596.4	WNT6	11.9015	41.2726	1.79404	0.000806892	0.036381
ENSG00000162267.12	ITIH3	16.0886	54.7016	1.76554	0.00039029	0.0215689
ENSG00000007933.13	FMO3	21.2277	71.702	1.75606	5.79e-07	0.000131604
ENSG00000167755.15	KLK6	12.5588	41.5896	1.72753	0.000252034	0.0159815
ENSG00000165471.6	MBL2	52.9643	170.995	1.69087	1.47e-07	4.26e-05
ENSG00000073756.12	PTGS2	34.3442	107.895	1.6515	2.05e-07	5.73e-05
ENSG00000135925.9	WNT10A	62.7398	196.634	1.64806	3.49e-11	3.91e-08
novel.28592	novel.28592	26.6357	83.1496	1.64235	6.16e-06	0.00104412
ENSG00000116106.12	EPHA4	73.6191	228.984	1.6371	3.69e-11	3.91e-08
ENSG00000090382.6	LYZ	310.499	959.843	1.62821	2.75e-07	7.17e-05
ENSG00000204110.6	LINC02520	35.7418	109.795	1.61913	1.05e-07	3.28e-05
ENSG00000169876.13	MUC17	174.503	530.288	1.60353	3.8e-05	0.00414274
ENSG00000266094.7	RASSF5	16.1475	48.9423	1.59977	0.000146289	0.010488
ENSG00000120057.5	SFRP5	17.8576	53.6958	1.58827	0.000308254	0.0182386
ENSG00000162511.8	LAPTM5	34.0296	99.5642	1.54884	0.000445187	0.0238572
ENSG00000270882.2	HIST2H4A	64.8827	189.232	1.54425	7.98e-08	2.95e-05
ENSG00000148735.15	PLEKHS1	30.8105	89.2452	1.53435	0.000101147	0.00842854
ENSG00000158258.16	CLSTN2	115.733	328.257	1.50402	5.16e-16	1.64e-12
ENSG00000137747.16	TMPRSS13	104.132	292.132	1.48821	5.11e-07	0.000119519
ENSG00000181722.16	ZBTB20	19.6537	55.1225	1.48784	0.00125677	0.0471765
ENSG00000198756.12	COLGALT2	50.3522	139.36	1.46869	4.32e-06	0.000764239
novel.28060	novel.28060	52.9624	145.821	1.46116	9.84e-06	0.00147796
ENSG00000139714.12	MORN3	55.5216	152.132	1.4542	6.25e-09	3.31e-06
ENSG00000079557.5	AFM	18.8593	51.2468	1.44219	0.0003077	0.0182386
ENSG00000026508.18	CD44	247.748	665.169	1.42485	9.34e-06	0.00144296
ENSG00000136155.17	SCEL	17.1544	45.6913	1.41334	0.000883082	0.038613
ENSG00000044012.4	GUCA2B	31.4718	83.0297	1.39957	0.000768239	0.0356481
ENSG00000141540.11	TTYH2	96.8725	254.243	1.39205	4.02e-12	6.4e-09
ENSG00000139329.5	LUM	213.771	555.616	1.37802	4.22e-15	1.12e-11
ENSG00000100170.9	SLC5A1	37.0202	95.5758	1.36833	8.48e-05	0.00758645
ENSG00000047457.14	CP	53.1233	136.983	1.36658	9.78e-06	0.00147796
novel.10795	novel.10795	58.8542	151.514	1.36424	1.14e-05	0.00165412
ENSG00000168961.17	LGALS9	43.7846	112.526	1.36177	0.000443353	0.0238392
ENSG00000198074.10	AKR1B10	44.0725	113.058	1.35912	6.58e-06	0.00110274
ENSG00000188257.11	PLA2G2A	170.65	434.856	1.3495	0.00114121	0.0448481
ENSG00000152661.8	GJA1	62.2146	158.117	1.34567	6.17e-06	0.00104412
ENSG00000101213.7	PTK6	39.3528	99.1724	1.33347	2.16e-05	0.002617
ENSG00000144893.12	MED12L	39.0348	97.2101	1.31635	0.0001119	0.00903299
novel.18999	novel.18999	25.237	62.5339	1.3091	0.000827099	0.0369047
ENSG00000113140.11	SPARC	18.3027	45.194	1.30408	0.00132001	0.048497
ENSG00000076706.17	AP002956.1	24.4816	60.4148	1.3032	0.000626778	0.0308848
ENSG00000141526.16	SLC16A3	109.807	270.381	1.30002	1.48e-09	1.12e-06
ENSG00000166963.13	MAP1A	71.2843	175.395	1.29895	8.67e-07	0.00018641
ENSG00000100867.14	DHRS2	142.585	349.3	1.29265	1.18e-13	2.68e-10
ENSG00000116039.13	ATP6V1B1	46.4626	113.073	1.28311	4.54e-05	0.00466431
ENSG00000119699.7	TGFB3	45.615	110.579	1.2775	3.88e-05	0.00420023
ENSG00000015520.14	NPC1L1	125.046	300.116	1.26306	0.000213252	0.0140835
ENSG00000135919.13	SERPINE2	20.6818	49.6356	1.26302	0.00116408	0.0455201
ENSG00000110195.13	FOLR1	419.547	1005.63	1.2612	2.07e-06	0.000415323
ENSG00000163536.12	SERPINI1	41.5366	99.25	1.25668	1.86e-05	0.00238585
novel.10796	novel.10796	121.057	288.854	1.25465	0.000786565	0.035974
ENSG00000181444.13	ZNF467	77.8252	182.807	1.23202	9.39e-08	3.16e-05
ENSG00000111863.12	ADTRP	64.9026	152.36	1.23113	1.38e-05	0.00190965
ENSG00000260573.3	AC007493.1	53.7148	125.854	1.22836	0.0011681	0.0455201
ENSG00000174844.14	DNAH12	43.3713	101.403	1.22529	3.1e-05	0.00355273
ENSG00000182326.15	C1S	482.731	1128.21	1.22474	4.03e-21	2.14e-17
ENSG00000254154.8	CRYZL2P-SEC16B	102.638	239.548	1.22275	0.000546355	0.028325
ENSG00000106804.7	C5	117.97	274.338	1.21753	3.84e-06	0.000700811
ENSG00000171236.10	LRG1	69.176	159.946	1.20925	1.73e-05	0.00225921
ENSG00000272554.1	AC012087.2	32.9238	75.7802	1.20269	0.000606135	0.0300996
ENSG00000147804.9	SLC39A4	792.765	1816.35	1.19608	2.24e-07	6.04e-05
ENSG00000156515.23	HK1	48.1678	109.542	1.18535	4.33e-05	0.00450605
ENSG00000135678.12	CPM	72.8721	164.833	1.17757	3.35e-05	0.00373401
ENSG00000189058.9	APOD	1776.7	4015.3	1.17631	4.7e-26	3.74e-22
ENSG00000101210.12	EEF1A2	191.392	426.295	1.15532	1.49e-08	7.18e-06
ENSG00000182492.16	BGN	192.09	427.693	1.1548	0.00135512	0.0491301
novel.7817	novel.7817	427.557	950.683	1.15285	1.72e-08	8.05e-06
ENSG00000073910.21	FRY	66.0033	146.452	1.14981	0.000554097	0.0283839
ENSG00000273983.1	HIST1H3G	90.3267	198.307	1.13451	1.07e-07	3.28e-05
ENSG00000108551.5	RASD1	307.591	674.743	1.13332	1.24e-11	1.65e-08
ENSG00000055118.14	KCNH2	44.4148	97.2856	1.13119	0.000133624	0.00993815
ENSG00000073150.13	PANX2	59.5977	130.466	1.13035	5.76e-05	0.00558735
ENSG00000237988.5	OR2I1P	95.1917	206.366	1.1163	8.31e-06	0.00132188
ENSG00000115414.19	FN1	58478.6	126739	1.11588	1.14e-09	9.1e-07
ENSG00000115009.13	CCL20	277.796	600.77	1.11279	0.00128043	0.0476151
novel.34685	novel.34685	1208.07	2611.71	1.11229	2.84e-08	1.22e-05
ENSG00000092068.20	SLC7A8	181.314	387.041	1.09399	6.1e-07	0.000134916
ENSG00000060566.14	CREB3L3	133.995	282.479	1.07597	0.000357381	0.0203874
ENSG00000260942.1	CAPN10-DT	31.4155	66.2058	1.07548	0.000709054	0.0334875
ENSG00000124216.4	SNAI1	194.621	408.018	1.06796	0.000418577	0.0228937
ENSG00000241316.7	SUCLG2-AS1	106.51	222.268	1.06131	0.000953028	0.0405162
ENSG00000135636.14	DYSF	56.1851	116.727	1.05488	0.00015436	0.0109304
ENSG00000172482.5	AGXT	37.9838	78.8494	1.05371	0.00137252	0.0494145
ENSG00000125872.7	LRRN4	115.323	238.877	1.05058	0.000361725	0.0204883
ENSG00000181449.4	SOX2	156.511	323.763	1.04867	0.000220152	0.0143604
ENSG00000180573.9	HIST1H2AC	203.963	418.591	1.03723	0.000354085	0.020272
ENSG00000175274.18	TP53I11	171.367	349.216	1.02703	4.98e-05	0.00498504
ENSG00000112486.16	CCR6	101.882	206.415	1.01865	0.00122011	0.0465691
ENSG00000169583.12	CLIC3	43.7791	88.6959	1.01863	0.00115908	0.0454381
ENSG00000162772.17	ATF3	74.7316	150.392	1.00894	0.000116097	0.0091475
ENSG00000107984.10	DKK1	1358.41	2729.07	1.00649	3.81e-19	1.52e-15
ENSG00000124557.12	BTN1A1	78.9364	157.55	0.99705	0.000128324	0.00967962
ENSG00000080031.10	PTPRH	102.259	203.621	0.993657	0.000134875	0.00997347
ENSG00000131398.13	KCNC3	92.9407	183.138	0.97855	0.000732462	0.0343038
ENSG00000165841.11	CYP2C19	122.517	241.227	0.977405	0.000112373	0.00903299
ENSG00000242265.5	PEG10	12420.3	24420.3	0.975381	1.67e-05	0.00219415
ENSG00000077782.20	FGFR1	67.9085	133.459	0.974732	0.00015452	0.0109304
ENSG00000023445.14	BIRC3	184.43	361.207	0.969752	2.04e-08	9.03e-06
ENSG00000197943.10	PLCG2	74.1919	144.946	0.966183	0.00031553	0.0185816
ENSG00000054938.15	CHRDL2	91.8338	178.415	0.958137	7.12e-05	0.00658446
ENSG00000100979.15	PLTP	1081.81	2095.46	0.953816	4.65e-08	1.8e-05
ENSG00000084731.15	KIF3C	83.2155	160.598	0.948527	9.75e-05	0.00820767
ENSG00000125730.16	C3	9433.45	18196.4	0.947792	1.83e-09	1.26e-06
novel.6832	novel.6832	43.2448	82.9972	0.940536	0.00139801	0.049778
ENSG00000110723.12	EXPH5	103.987	199.431	0.939483	0.000211642	0.0140835
ENSG00000198719.9	DLL1	133.078	254.656	0.936274	0.00060706	0.0300996
ENSG00000125848.10	FLRT3	333.906	638.035	0.934195	8.67e-05	0.00771195
ENSG00000229214.2	LINC00242	120.062	227.972	0.92507	2.13e-06	0.000418427
ENSG00000144668.12	ITGA9	81.3276	153.93	0.920456	0.000236772	0.0151344
ENSG00000076356.7	PLXNA2	109.337	206.179	0.915111	0.00029806	0.0179016
ENSG00000137460.8	FHDC1	77.8914	146.679	0.913129	8.93e-05	0.00772841
ENSG00000089091.16	DZANK1	191.801	360.943	0.912164	1.42e-08	7.06e-06
ENSG00000182578.13	CSF1R	123.506	232.334	0.91162	0.000562648	0.0286106
ENSG00000139209.16	SLC38A4	105.206	197.901	0.911561	0.000997348	0.0413545
novel.2866	novel.2866	95.3451	179.002	0.908743	9.85e-05	0.00825016
ENSG00000049323.16	LTBP1	232.899	437.241	0.908725	0.000223779	0.0144783
ENSG00000101680.15	LAMA1	514.476	964.722	0.90701	3.24e-07	8.32e-05
ENSG00000155657.26	TTN	1419.69	2618.94	0.8834	3.29e-08	1.38e-05
ENSG00000137801.10	THBS1	366.264	672.286	0.87619	3.87e-06	0.000700811
ENSG00000169851.15	PCDH7	440.63	805.787	0.870831	1.59e-05	0.00212235
ENSG00000164007.10	CLDN19	277.29	506.318	0.86865	9.12e-05	0.00780634
ENSG00000101986.12	ABCD1	101.26	184.67	0.866892	3.6e-05	0.00398389
ENSG00000139292.13	LGR5	204.581	372.819	0.865805	9.51e-08	3.16e-05
ENSG00000197273.4	GUCA2A	197.631	357.745	0.856123	0.00127033	0.0474613
ENSG00000106258.15	CYP3A5	299.813	538.067	0.843724	3.22e-05	0.00365319
ENSG00000188483.7	IER5L	135.292	242.646	0.84278	3.32e-05	0.00371561
ENSG00000163083.6	INHBB	91.8529	164.629	0.841825	0.000539697	0.0281042
ENSG00000117601.13	SERPINC1	472.896	846.737	0.840392	4.73e-10	4.43e-07
ENSG00000150893.11	FREM2	299.603	535.552	0.837974	2.92e-06	0.000553796
ENSG00000164236.12	ANKRD33B	206.096	367.949	0.836189	6.23e-05	0.00593903
ENSG00000100665.12	SERPINA4	118.081	210.459	0.833758	0.000203217	0.0137051
ENSG00000127824.14	TUBA4A	336.984	599.733	0.831642	0.00018133	0.0123865
ENSG00000279602.1	AC109326.1	86.3804	153.639	0.830771	0.00064545	0.0313201
ENSG00000167232.14	ZNF91	119.517	212.046	0.827159	0.000218205	0.0143016
ENSG00000112343.11	TRIM38	103.13	182.807	0.825864	0.000295089	0.0177903
ENSG00000057704.13	TMCC3	70.1882	124.142	0.822688	0.00125463	0.0471765
ENSG00000175352.11	NRIP3	134.531	237.222	0.818303	0.000167491	0.0117435
ENSG00000189325.7	C6orf222	250.226	441.048	0.817703	1.67e-07	4.74e-05
ENSG00000103187.8	COTL1	1571.68	2767.82	0.816442	9.03e-12	1.31e-08
ENSG00000188488.14	SERPINA5	191.632	337.193	0.815238	0.000817137	0.0367388
ENSG00000049130.15	KITLG	1147.65	2015.65	0.812561	2.09e-06	0.000415323
ENSG00000179546.4	HTR1D	154.675	270.309	0.805372	0.000173949	0.0120373
ENSG00000110719.10	TCIRG1	157.82	274.824	0.800226	5.06e-05	0.00502247
ENSG00000138079.13	SLC3A1	390.428	677.001	0.794102	4.78e-05	0.00484896
ENSG00000168679.18	SLC16A4	235.097	406.624	0.790437	0.0006299	0.0309429
ENSG00000120885.21	CLU	967.234	1672.27	0.789875	4.36e-13	8.67e-10
ENSG00000116260.17	QSOX1	308.749	533.688	0.789559	0.00057663	0.0292282
ENSG00000076770.14	MBNL3	933.599	1601.62	0.778653	8.17e-05	0.00734285
ENSG00000163520.14	FBLN2	267.462	457.225	0.77357	1.39e-07	4.09e-05
ENSG00000162999.12	DUSP19	108.034	183.56	0.764763	0.000440336	0.0237572
ENSG00000166833.21	NAV2	310.256	526.952	0.764211	5.6e-07	0.000129072
ENSG00000099822.3	HCN2	215.735	365.696	0.761383	0.000119968	0.00931418
ENSG00000183091.19	NEB	830.801	1406.17	0.759193	1.02e-06	0.000215796
ENSG00000105520.10	PLPPR2	199.697	337.259	0.756043	0.000136686	0.0100167
ENSG00000166589.13	CDH16	351.644	588.661	0.743323	4.55e-07	0.000113068
ENSG00000024422.12	EHD2	143.897	240.514	0.741089	0.000261576	0.0164555
ENSG00000150687.12	PRSS23	1353.45	2261.32	0.740528	3.93e-05	0.00422372
ENSG00000127946.17	HIP1	115.874	193.346	0.73863	0.000784426	0.035974
ENSG00000138623.10	SEMA7A	210.062	348.064	0.728538	8.77e-05	0.00772841
ENSG00000145246.13	ATP10D	207.3	343.096	0.726893	0.000291295	0.0176283
novel.35037	novel.35037	107.712	178.173	0.7261	0.000334977	0.019458
ENSG00000115594.12	IL1R1	368.287	608.676	0.724842	0.001116	0.0446521
ENSG00000137331.12	IER3	193.473	319.025	0.721534	1.47e-05	0.00200437
ENSG00000183508.5	TENT5C	180.215	296.715	0.719357	0.000932726	0.0403769
ENSG00000123838.11	C4BPA	707.604	1164.5	0.718701	1.01e-05	0.00149755
ENSG00000284294.1	AC007326.5	237.799	391.043	0.717584	0.000998054	0.0413545
ENSG00000104783.13	KCNN4	207.104	338.953	0.71073	0.000282492	0.0172929
ENSG00000185339.8	TCN2	595.695	969.453	0.702598	0.000409374	0.0224676
ENSG00000196611.5	MMP1	288.746	469.612	0.701667	0.000135352	0.00997347
ENSG00000184205.14	TSPYL2	293.319	476.621	0.70037	0.000137198	0.0100167
ENSG00000148400.11	NOTCH1	287.645	466.943	0.698958	1.12e-05	0.00163076
ENSG00000091129.20	NRCAM	1111.55	1796.52	0.692634	4.39e-06	0.000767247
ENSG00000154917.11	RAB6B	128.519	207.406	0.690477	0.000989415	0.0413321
novel.39796	novel.39796	224.913	362.197	0.687404	4.21e-05	0.00446829
ENSG00000136040.9	PLXNC1	372.357	598.69	0.685126	9.64e-06	0.00147509
ENSG00000166073.10	GPR176	184.612	296.207	0.682111	0.000282321	0.0172929
ENSG00000106415.13	GLCCI1	431.826	692.578	0.681527	0.00113972	0.0448481
ENSG00000229155.1	LINC02038	747.446	1193.35	0.674976	0.00117346	0.0455201
ENSG00000168077.14	SCARA3	298.274	476.168	0.674831	0.00100645	0.0413545
ENSG00000110244.7	APOA4	511.306	815.889	0.674187	0.000944731	0.0405162
ENSG00000131018.23	SYNE1	509.388	812.295	0.673239	8.37e-08	2.99e-05
ENSG00000269821.1	KCNQ1OT1	865.933	1379.56	0.671886	0.00122731	0.0467318
ENSG00000164442.10	CITED2	750.261	1190.82	0.666496	0.00103101	0.0420759
ENSG00000090339.9	ICAM1	549.01	867.962	0.6608	0.000269162	0.0167343
ENSG00000162391.12	FAM151A	814.815	1286.2	0.658575	3.37e-06	0.000631115
ENSG00000078804.13	TP53INP2	1162.1	1828.23	0.653713	0.000463517	0.0245911
ENSG00000140961.13	OSGIN1	246.524	387.235	0.651482	7.23e-05	0.00665108
ENSG00000137267.6	TUBB2A	660.519	1036.05	0.649417	2.17e-05	0.002617
ENSG00000108679.13	LGALS3BP	1802.61	2824.59	0.647954	2.55e-12	4.5e-09
ENSG00000132613.15	MTSS1L	494.677	774.67	0.647097	2e-05	0.00248332
ENSG00000102908.21	NFAT5	2390.9	3734.5	0.643362	2.45e-05	0.00287187
ENSG00000135373.12	EHF	382.972	595.391	0.636597	0.00024978	0.015902
ENSG00000003436.16	TFPI	746.617	1160.32	0.636077	0.000532376	0.0278727
ENSG00000124151.19	NCOA3	1706.16	2645.46	0.632767	3.79e-05	0.00414274
ENSG00000100092.22	SH3BP1	438.457	677.531	0.627852	6.11e-05	0.00588903
ENSG00000125775.15	SDCBP2	414.275	639.164	0.625599	2.08e-05	0.00256658
ENSG00000168140.5	VASN	232.781	358.982	0.624934	4.86e-05	0.00489086
ENSG00000140465.14	CYP1A1	514.769	792.78	0.622994	1.27e-07	3.82e-05
ENSG00000002726.20	AOC1	2768.96	4243.22	0.615814	5.42e-05	0.0053294
ENSG00000060237.17	WNK1	2583.78	3957.12	0.614969	2.87e-09	1.69e-06
ENSG00000187134.14	AKR1C1	2733.67	4185.04	0.614405	5.9e-10	5.22e-07
ENSG00000203727.4	SAMD5	193.562	295.937	0.612494	0.00045372	0.0241519
ENSG00000117115.13	PADI2	304.353	464.902	0.611181	1.75e-05	0.00225921
ENSG00000104093.13	DMXL2	860.331	1312.72	0.609598	4.39e-05	0.0045396
ENSG00000050165.17	DKK3	337.868	514.769	0.607465	0.00134485	0.0489808
ENSG00000164125.15	GASK1B	564.437	858.373	0.604794	6.56e-05	0.00615916
ENSG00000144369.13	FAM171B	226.341	344.015	0.603977	0.0011862	0.0458078
ENSG00000118503.15	TNFAIP3	651.549	988.362	0.601167	6.07e-07	0.000134916
ENSG00000164199.18	ADGRV1	388.782	589.518	0.600577	0.000326848	0.0190554
ENSG00000163492.15	CCDC141	429.337	648.441	0.594866	0.000264511	0.0165746
ENSG00000171992.13	SYNPO	1468.17	2216.21	0.594073	1.31e-06	0.000273821
ENSG00000163739.4	CXCL1	342.313	513.312	0.584521	0.000758846	0.0353152
ENSG00000228278.4	ORM2	457.288	684.291	0.581508	0.000422268	0.0229876
ENSG00000015413.9	DPEP1	255.757	381.91	0.578455	0.000995542	0.0413545
ENSG00000139190.16	VAMP1	145.542	217.125	0.577088	0.00132487	0.048497
ENSG00000168955.3	TM4SF20	552.904	824.248	0.576051	1.37e-05	0.00190965
ENSG00000281398.4	SNHG4	540.337	803.633	0.572678	1.23e-05	0.00174247
ENSG00000088305.18	DNMT3B	1105.5	1636.78	0.566163	0.00100462	0.0413545
ENSG00000173559.12	NABP1	746.676	1103.56	0.563604	0.000225321	0.0145075
ENSG00000196876.9	SCN8A	425.217	628.3	0.563255	0.00072859	0.0343038
ENSG00000163874.11	ZC3H12A	368.338	543.545	0.561367	2.44e-05	0.00287187
ENSG00000198626.16	RYR2	395.542	583.448	0.560772	0.000598781	0.0300345
ENSG00000160326.14	SLC2A6	279.963	412.075	0.557675	0.000318663	0.0186465
ENSG00000079215.14	SLC1A3	771.758	1135.08	0.556571	0.000377798	0.0211709
ENSG00000099250.18	NRP1	266.209	390.823	0.553957	0.000378949	0.0211709
ENSG00000125266.7	EFNB2	593.193	870.572	0.553461	0.000107864	0.0088039
ENSG00000163131.11	CTSS	237.23	347.923	0.552479	0.000388296	0.0215335
ENSG00000139438.5	FAM222A	575.123	835.531	0.538822	1.52e-05	0.00205353
ENSG00000151632.17	AKR1C2	1149.02	1667.48	0.537257	1.6e-06	0.000326489
ENSG00000088387.19	DOCK9	645.465	934.066	0.533185	1.45e-05	0.00199303
ENSG00000141298.19	SSH2	283.356	408.028	0.52605	0.00058838	0.029635
ENSG00000183856.11	IQGAP3	1412.64	2033.28	0.525417	2.26e-05	0.00269005
ENSG00000134909.18	ARHGAP32	998.412	1437.02	0.525378	0.000559012	0.0285168
ENSG00000166278.15	C2	293.87	422.398	0.523422	0.000843395	0.0373913
ENSG00000137501.17	SYTL2	1543.32	2216.89	0.5225	2e-05	0.00248332
ENSG00000064270.12	ATP2C2	401.617	574.738	0.517084	0.00028007	0.0172775
ENSG00000173334.4	TRIB1	523.769	746.391	0.511001	0.000145257	0.0104612
ENSG00000101115.13	SALL4	1056.18	1504.01	0.509961	0.000371169	0.0209487
ENSG00000140807.7	NKD1	703.989	1002.25	0.509618	0.00030456	0.0182232
ENSG00000149257.14	SERPINH1	9570.74	13595.1	0.506384	3.24e-05	0.00365319
ENSG00000127481.15	UBR4	3329.44	4723.65	0.504622	5.44e-06	0.000941299
ENSG00000242110.8	AMACR	3338.52	4735.45	0.504294	4.99e-08	1.89e-05
ENSG00000229314.5	ORM1	626.922	887.774	0.501905	0.000579904	0.0293008
ENSG00000111802.14	TDP2	1848.45	1303.65	-0.503755	0.000131274	0.00980915
ENSG00000138772.13	ANXA3	1549.13	1074.35	-0.527988	1.61e-05	0.0021388
ENSG00000167632.15	TRAPPC9	395.331	273.04	-0.53395	0.00117547	0.0455201
ENSG00000196470.12	SIAH1	451.8	311.249	-0.537614	7.97e-05	0.00720409
ENSG00000184925.12	LCN12	392.631	270.064	-0.539873	0.00101804	0.0416534
ENSG00000158552.13	ZFAND2B	590.617	401.256	-0.557702	0.000471777	0.0249462
ENSG00000123472.12	ATPAF1	778.607	528.37	-0.559346	8.9e-05	0.00772841
ENSG00000244187.8	TMEM141	2133.96	1444.62	-0.562837	0.00082265	0.0368825
ENSG00000032742.17	IFT88	274.08	184.808	-0.56857	0.000750576	0.0350327
ENSG00000115073.7	ACTR1B	1207.15	812.111	-0.571859	6.58e-05	0.00615916
ENSG00000232956.8	SNHG15	501.97	336.992	-0.574889	4.25e-05	0.00448468
ENSG00000102125.16	TAZ	491.209	329.606	-0.575595	0.000104394	0.00865382
ENSG00000160783.19	PMF1	918.873	616.215	-0.576433	2.47e-07	6.56e-05
ENSG00000175581.13	MRPL48	648.617	434.573	-0.577769	0.00117491	0.0455201
ENSG00000001630.17	CYP51A1	3106.99	2073.62	-0.583364	0.000114045	0.00912128
ENSG00000128311.14	TST	1865.12	1244.18	-0.584075	0.00111801	0.0446521
ENSG00000021826.15	CPS1	727.736	484.325	-0.587441	0.00135068	0.0490808
ENSG00000155115.7	GTF3C6	691.718	458.988	-0.591729	0.00139623	0.049778
ENSG00000162073.13	PAQR4	361.786	239.786	-0.593392	0.00126937	0.0474613
ENSG00000103510.20	KAT8	574.456	379.885	-0.596631	5.58e-05	0.00544791
ENSG00000165487.14	MICU2	867.616	573.279	-0.597819	0.00040638	0.0223804
ENSG00000130347.12	RTN4IP1	218.16	143.865	-0.600674	0.0013977	0.049778
ENSG00000091483.6	FH	2449.05	1610.32	-0.604871	0.000517478	0.0271821
ENSG00000151092.17	NGLY1	391.806	257.595	-0.605034	0.00118865	0.0458078
ENSG00000160948.14	VPS28	702.45	458.153	-0.616566	0.000206144	0.0137856
ENSG00000125821.12	DTD1	631.14	411.226	-0.61803	0.000423183	0.0229876
ENSG00000186166.9	CCDC84	1220.99	791.693	-0.625038	0.000218352	0.0143016
ENSG00000157870.16	PRXL2B	955.469	614.025	-0.637913	0.00123839	0.047041
ENSG00000285589.1	AC010422.8	240.884	154.5	-0.640737	0.000496713	0.0261778
ENSG00000120437.8	ACAT2	1343.21	860.28	-0.642807	0.000117219	0.00919046
ENSG00000125247.15	TMTC4	631.744	404.571	-0.642949	0.000827782	0.0369047
ENSG00000119333.11	WDR34	1736.91	1111.07	-0.644571	0.000551627	0.0283839
ENSG00000043514.16	TRIT1	225.282	143.547	-0.650208	0.000316386	0.0185816
ENSG00000125457.14	MIF4GD	299.521	190.205	-0.655101	0.000849883	0.0375743
ENSG00000213213.13	CCDC183	376.223	236.539	-0.669511	0.00113772	0.0448481
ENSG00000135723.14	FHOD1	841.581	528.831	-0.670296	0.00131035	0.0482767
ENSG00000137960.6	GIPC2	712.285	445.757	-0.676197	0.000834105	0.0370827
ENSG00000029993.15	HMGB3	823.171	511.095	-0.687601	2.51e-06	0.00048207
ENSG00000242498.8	ARPIN	723.32	448.358	-0.689983	8.51e-06	0.00134074
ENSG00000149591.16	TAGLN	377.731	225.13	-0.746605	9.36e-05	0.00792648
ENSG00000138777.20	PPA2	889.195	525.231	-0.759546	0.000949062	0.0405162
ENSG00000135638.13	EMX1	353.665	208.853	-0.759895	8.09e-06	0.00131456
ENSG00000224578.5	HNRNPA1P48	212	122.77	-0.788111	0.000173166	0.0120354
ENSG00000185324.22	CDK10	1386.01	783.978	-0.822054	0.00119714	0.0460235
ENSG00000164167.12	LSM6	258.375	145.823	-0.825253	0.000254012	0.0160431
ENSG00000136444.10	RSAD1	1909.77	1076.77	-0.826689	8.9e-05	0.00772841
ENSG00000265690.7	AC074143.2	188.972	105.645	-0.838949	0.000178785	0.0123184
ENSG00000140400.17	MAN2C1	1319.96	737.06	-0.840638	0.000118678	0.00925924
ENSG00000139266.6	2022-03-09	739.892	400.166	-0.886716	0.00107207	0.0433071
ENSG00000168350.8	DEGS2	176.557	94.9249	-0.895276	0.000275037	0.017033
ENSG00000070669.17	ASNS	351.294	188.597	-0.897377	0.00038115	0.0212112
ENSG00000183463.5	URAD	278.227	149.317	-0.897882	4.64e-07	0.000113539
ENSG00000242114.6	MTFP1	334.167	176.995	-0.916859	0.000660429	0.0318326
ENSG00000163631.17	ALB	11458.9	6049.25	-0.921641	1.9e-09	1.26e-06
ENSG00000114446.5	IFT57	127.418	66.6051	-0.935867	0.000949601	0.0405162
ENSG00000160781.17	PAQR6	255.491	130.679	-0.967238	0.000170036	0.0118697
ENSG00000188747.8	NOXA1	498.087	254.149	-0.970722	0.000198355	0.0134342
ENSG00000125458.7	NT5C	494.572	241.559	-1.03381	0.000213199	0.0140835
ENSG00000168010.11	ATG16L2	446.809	217.555	-1.03828	8.24e-06	0.00132188
ENSG00000104899.7	AMH	242.271	117.878	-1.03933	2.54e-05	0.00294544
ENSG00000204228.4	HSD17B8	194.079	93.6691	-1.051	3.96e-06	0.000707884
ENSG00000215375.6	MYL5	328.217	158.326	-1.05176	8.46e-08	2.99e-05
ENSG00000248015.7	AC005329.1	203.127	92.3318	-1.13748	3.98e-07	0.000100634
ENSG00000197888.2	UGT2B17	185.834	83.3831	-1.15619	2.12e-07	5.81e-05
ENSG00000215845.11	TSTD1	227.076	100.019	-1.1829	0.000346774	0.0199251
ENSG00000262160.1	AC020978.5	487.876	211.346	-1.20691	0.00113049	0.0447585
ENSG00000224712.12	NPIPA3	88.9505	38.3192	-1.21494	6.5e-05	0.00615843
ENSG00000103316.11	CRYM	105.132	44.8189	-1.23002	0.000162162	0.0114202
ENSG00000247095.2	MIR210HG	137.948	57.471	-1.26322	0.000605797	0.0300996
ENSG00000204305.14	AGER	59.0746	24.3533	-1.27842	0.000689554	0.0326635
ENSG00000177943.14	MAMDC4	224.42	88.9521	-1.3351	0.000639142	0.0312042
novel.40437	novel.40437	1691.04	646.03	-1.38824	0.0013297	0.0485402
ENSG00000241945.8	PWP2	381.462	140.135	-1.44472	0.00139555	0.049778
ENSG00000275549.1	STPG3-AS1	61.0353	18.8065	-1.69841	1.93e-05	0.00243244
ENSG00000169906.5	S100G	76.6965	22.0477	-1.79853	5.03e-07	0.000119404
ENSG00000235043.3	TECRP1	88.1298	16.5008	-2.41709	0.00112384	0.0446521
novel.41807	novel.41807	69.1164	2.60671	-4.72873	0.000339362	0.0196411
novel.35222	novel.35222	31.9526	0.965659	-5.04827	0.000550003	0.0283839
novel.30580	novel.30580	53.3924	0.652349	-6.35485	9.12e-05	0.00780634
ENSG00000282051.1	AC010507.1	31.8665	1.77e-05	-20.7764	1.07e-07	3.28e-05
ENSG00000267396.1	AC090236.1	28.286	1e-05	-21.4252	4.26e-08	1.7e-05
ENSG00000267303.1	AC011511.4	28.5471	1.01e-05	-21.4371	4.19e-08	1.7e-05
ENSG00000225932.3	CTAGE4	43.3241	1.03e-05	-22.0017	1.82e-08	8.26e-06
novel.35068	novel.35068	54.0656	1.05e-05	-22.2987	1.16e-08	5.96e-06
novel.35206	novel.35206	78.413	1.07e-05	-22.8046	5.36e-09	2.94e-06
novel.35094	novel.35094	95.9574	1.08e-05	-23.0812	3.49e-09	1.99e-06
novel.35198	novel.35198	113.502	1.1e-05	-23.3046	2.46e-09	1.51e-06
ENSG00000176868.2	AL358781.1	113.86	1.1e-05	-23.3078	2.45e-09	1.51e-06
novel.35118	novel.35118	139.998	1.11e-05	-23.5941	1.56e-09	1.13e-06
novel.35013	novel.35013	348.025	1.24e-05	-24.7408	2.41e-10	2.4e-07

## Sheet: noIR-vs-IR-7d_geneDiff.fpkm
GeneID	GeneName	noIR-Expression	IR7d-Expression	log2FoldChange	pvalue	padj
ENSG00000130234.10	ACE2	167.708	615.678	1.87623	6.96926e-15	3.89698e-12
ENSG00000180353.11	HCLS1	0.370389	9.17682	4.63088	0.00361038	0.0400842
ENSG00000168481.9	LGI3	1.36566	13.407	3.29531	0.00318059	0.0369448
ENSG00000243978.8	RTL9	2.38136	20.6948	3.11941	0.000990276	0.0161935
ENSG00000111181.12	SLC6A12	30.8482	254.845	3.04636	1.33372e-19	1.22035e-16
ENSG00000111701.7	APOBEC1	2.07493	15.8225	2.93085	0.00166326	0.0237963
ENSG00000115596.4	WNT6	12.1617	91.1481	2.90587	2.79271e-09	4.13362e-07
ENSG00000075290.7	WNT8B	2.38164	17.1322	2.84668	0.00272871	0.0334326
ENSG00000079393.20	DUSP13	7.8686	52.5393	2.73922	1.29048e-06	8.40689e-05
ENSG00000172061.8	LRRC15	4.47123	26.6484	2.5753	0.000422536	0.00863518
ENSG00000175084.11	DES	16.4467	97.8546	2.57284	3.0214e-06	0.000175276
ENSG00000101298.15	SNPH	15.173	84.4161	2.47601	6.60457e-11	1.49763e-08
ENSG00000135519.8	KCNH3	5.57343	29.4747	2.40284	0.000588977	0.0111228
ENSG00000182459.5	TEX19	10.9273	56.2035	2.36272	1.53278e-05	0.000662124
ENSG00000130052.13	STARD8	5.54762	27.7243	2.32121	0.0006435	0.0119059
ENSG00000125255.6	SLC10A2	20.0707	98.848	2.30012	2.09486e-05	0.000864131
ENSG00000137699.17	TRIM29	49.5276	238.673	2.26873	1.09711e-09	1.79551e-07
ENSG00000127241.16	MASP1	8.91999	42.785	2.26199	0.000116078	0.00336209
ENSG00000173269.14	MMRN2	5.16575	23.0566	2.15813	0.00226633	0.0292631
ENSG00000163499.12	CRYBA2	8.67165	38.4889	2.15007	0.000428739	0.00873534
ENSG00000170703.15	TTLL6	41.206	181.944	2.14257	5.51037e-12	1.7846e-09
ENSG00000113140.11	SPARC	18.7211	68.0637	1.86222	4.22884e-05	0.00151202
ENSG00000055118.14	KCNH2	45.4168	163.391	1.84703	1.82726e-12	6.34184e-10
ENSG00000118513.19	MYB	35.2597	121.776	1.78813	1.06282e-05	0.000486242
ENSG00000136235.16	GPNMB	8.95535	30.8203	1.78306	0.00268151	0.0330348
ENSG00000084636.18	COL16A1	18.3517	62.8939	1.77701	0.00406616	0.0433767
ENSG00000127824.14	TUBA4A	344.351	1163.51	1.75653	4.20788e-14	1.9599e-11
ENSG00000080573.7	COL5A3	36.7973	121.11	1.71865	0.000221156	0.0053508
ENSG00000135373.12	EHF	391.508	1272.79	1.70088	4.10249e-35	1.65166e-31
ENSG00000128564.7	VGF	25.1289	78.6308	1.64575	0.000127261	0.00362342
ENSG00000101210.12	EEF1A2	195.559	608.032	1.63655	1.19353e-10	2.52902e-08
ENSG00000166963.13	MAP1A	72.894	225.372	1.62843	2.66742e-11	6.62904e-09
ENSG00000088836.13	SLC4A11	31.1498	85.9666	1.46455	0.000721398	0.0130007
novel.6795	novel.6795	0.189906	35.8362	7.55999	1.43029e-06	9.14022e-05
ENSG00000169783.12	LINGO1	0.189167	20.4976	6.75965	4.38318e-06	0.000236199
ENSG00000214262.4	ANKRD36BP1	0.18862	15.2521	6.33738	0.00422571	0.0446763
ENSG00000271741.1	AC114490.2	0.188129	13.5999	6.17573	0.000321272	0.00699915
ENSG00000248751.6	AC004997.1	0.188156	13.3937	6.15348	0.000131006	0.00368831
ENSG00000241119.2	UGT1A9	0.188065	12.5256	6.0575	0.000167648	0.00442881
ENSG00000159708.18	LRRC36	0.188014	12.4945	6.05431	8.49066e-05	0.00263761
ENSG00000268975.2	MIA-RAB4B	0.187794	11.2791	5.90835	0.00043279	0.00876465
ENSG00000185352.8	HS6ST3	0.187731	10.9684	5.86854	0.000215197	0.00525081
novel.35178	novel.35178	0.187451	10.7551	5.84237	0.00177226	0.0247233
ENSG00000170290.4	SLN	0.187365	9.97997	5.73511	0.000376526	0.00789528
ENSG00000152402.10	GUCY1A2	0.187367	9.71977	5.69698	0.000794937	0.0138666
ENSG00000126895.14	AVPR2	0.187354	9.70689	5.69517	0.000472869	0.00938427
ENSG00000243709.1	LEFTY1	0.371221	19.1466	5.68866	0.00091218	0.0152602
ENSG00000271723.5	MROH7-TTC4	0.187177	9.62512	5.68433	0.000607897	0.0114471
ENSG00000258647.5	LINC00930	0.187131	9.60133	5.68111	0.000757378	0.0134666
ENSG00000166428.13	PLD4	0.187171	9.36054	5.64416	0.000611752	0.0114982
novel.38819	novel.38819	0.187079	9.05836	5.59753	0.000947304	0.0156697
ENSG00000284713.1	SMIM38	0.186984	9.01541	5.5914	0.000889266	0.0149423
ENSG00000197595.4	ATP11AUN	0.186912	8.9863	5.58729	0.00080454	0.0139977
ENSG00000254872.3	AC139749.1	0.37147	14.8324	5.31936	0.000437834	0.00884011
novel.22125	novel.22125	0.371761	14.3416	5.26969	0.00208123	0.027574
ENSG00000256542.2	AC148477.2	0.37154	13.9243	5.22794	0.000514984	0.0100647
novel.40264	novel.40264	0.370707	12.9615	5.12781	0.00253043	0.0317764
ENSG00000172927.3	MYEOV	0.370882	12.7155	5.09948	0.000581466	0.0110216
ENSG00000111335.12	OAS2	0.693803	23.2789	5.06835	2.95401e-05	0.00113698
ENSG00000131746.13	TNS4	0.370809	12.3728	5.06034	0.000641774	0.0118959
novel.23935	novel.23935	0.370817	12.0746	5.02512	0.00205334	0.0273873
ENSG00000154025.15	SLC5A10	0.370733	11.7357	4.98438	0.00364944	0.0404311
ENSG00000147206.17	NXF3	0.370919	11.5	4.95439	0.00205526	0.0273873
ENSG00000121966.6	CXCR4	1.03008	31.0289	4.91278	4.2741e-06	0.000231284
ENSG00000198829.6	SUCNR1	0.370545	11.0516	4.89846	0.00342046	0.0389005
ENSG00000230628.1	AL160408.3	0.370444	11.0378	4.89706	0.00134465	0.0205996
novel.10816	novel.10816	0.370405	10.7161	4.85454	0.00190798	0.0260214
ENSG00000261096.1	AC073476.3	0.370576	9.53354	4.68517	0.00258418	0.0321307
novel.10893	novel.10893	0.371688	9.22421	4.63326	0.00359322	0.0400064
ENSG00000148795.7	CYP17A1	0.685793	16.9581	4.62806	0.000947568	0.0156697
ENSG00000227307.1	AC010998.1	0.694171	16.7994	4.59697	0.00061096	0.011494
ENSG00000165478.7	HEPACAM	1.38064	33.3111	4.59259	9.40249e-07	6.416e-05
novel.3622	novel.3622	11.6364	246.048	4.40222	5.03577e-18	3.62036e-15
ENSG00000182866.17	LCK	0.685371	13.9348	4.34566	0.00161781	0.0233326
ENSG00000139626.16	ITGB7	1.02269	19.3586	4.24253	0.00117242	0.0186126
ENSG00000280035.1	AC011676.5	0.694139	12.3315	4.15097	0.00232899	0.0297857
ENSG00000260423.1	LINC02367	0.694143	12.3142	4.14894	0.00257209	0.0320993
ENSG00000283088.1	AC010487.3	1.69203	28.9303	4.09575	0.00345073	0.0391342
ENSG00000251079.2	BMS1P2	2.03963	33.9975	4.05905	9.3594e-05	0.00285462
ENSG00000286042.1	LCAL1	2.10334	34.561	4.03839	5.40379e-06	0.000278143
ENSG00000119457.8	SLC46A2	0.684902	11.1337	4.0229	0.0039702	0.0426359
ENSG00000198788.7	MUC2	13.1822	213.11	4.01494	1.88264e-32	5.41393e-29
ENSG00000255559.1	ZNF252P-AS1	1.02366	16.4926	4.01	0.00180718	0.0250821
ENSG00000272410.5	AC022384.1	2.39558	38.5073	4.00669	3.54861e-05	0.0013082
novel.29698	novel.29698	1.36575	21.6309	3.98533	0.000433594	0.00877211
ENSG00000172016.15	REG3A	3.11278	48.1238	3.95048	4.63208e-09	6.42956e-07
ENSG00000198691.13	ABCA4	0.684513	10.4518	3.93253	0.00481769	0.0487525
ENSG00000283321.1	AC019117.3	1.697	25.6787	3.91951	0.00164771	0.023641
ENSG00000102837.7	OLFM4	3.07411	46.0859	3.90608	1.0273e-07	9.5739e-06
ENSG00000125735.10	TNFSF14	2.05049	29.8824	3.86526	6.69037e-06	0.000335853
novel.34861	novel.34861	1.69403	24.5222	3.85555	0.00478528	0.0485522
novel.15504	novel.15504	1.75023	25.1333	3.84398	0.00020734	0.00513065
ENSG00000183562.3	AC131971.1	1.02515	14.6115	3.8332	0.00272875	0.0334326
ENSG00000162998.5	FRZB	1.02596	14.5891	3.82984	0.00104632	0.0169448
ENSG00000070190.13	DAPP1	2.74731	38.6726	3.81522	5.8632e-07	4.35521e-05
ENSG00000178404.9	CEP295NL	1.37819	18.9604	3.78215	0.000334199	0.00724158
ENSG00000185933.6	CALHM1	1.0651	14.6442	3.78127	0.00281401	0.034104
ENSG00000007306.15	CEACAM7	8.84778	120.356	3.76584	2.88582e-11	6.99898e-09
novel.28154	novel.28154	1.02183	13.6105	3.73549	0.0048733	0.0491234
ENSG00000186335.9	SLC36A2	2.78445	35.7833	3.68382	5.50056e-07	4.13157e-05
ENSG00000279029.1	AL353583.1	1.02615	12.9984	3.66301	0.00188874	0.0258817
ENSG00000043039.6	BARX2	2.07489	26.0628	3.65088	7.35887e-06	0.000366669
ENSG00000139567.12	ACVRL1	2.07524	25.9535	3.64458	0.000168032	0.00443313
ENSG00000112303.14	VNN2	2.0451	25.308	3.62935	0.000219412	0.005315
ENSG00000234869.1	AL021392.1	1.02479	12.6441	3.62507	0.00246392	0.0311941
ENSG00000204882.3	GPR20	1.72224	21.0234	3.60964	0.000115397	0.00334717
ENSG00000148488.17	ST8SIA6	1.39179	16.8806	3.60035	0.00083402	0.0143196
ENSG00000112299.8	VNN1	2.38483	28.9229	3.60025	0.000146305	0.00399608
ENSG00000157510.14	AFAP1L1	1.73302	20.9418	3.59502	0.000452245	0.00907647
novel.20844	novel.20844	1.36503	16.4348	3.58975	0.00133998	0.0205436
novel.13764	novel.13764	1.70028	20.0146	3.55721	0.00476863	0.0485301
ENSG00000172238.4	ATOH1	4.16488	47.2137	3.50286	8.7004e-09	1.09462e-06
ENSG00000196091.13	MYBPC1	3.42172	38.6771	3.49869	1.57869e-05	0.000679041
ENSG00000164175.15	SLC45A2	2.39601	26.9471	3.49143	0.000266747	0.00610185
novel.24960	novel.24960	1.02499	11.4116	3.47681	0.00467525	0.0478307
ENSG00000162894.12	FCMR	1.3642	14.8618	3.44548	0.00269515	0.0331427
ENSG00000188959.9	C9orf152	2.3809	25.8704	3.44172	0.000458058	0.00913845
novel.5350	novel.5350	2.39886	25.0135	3.38229	0.000125986	0.0035973
ENSG00000124664.11	SPDEF	1.38025	14.3272	3.37575	0.00222326	0.0289483
ENSG00000256612.7	CYP2B7P	3.066	31.784	3.37387	2.35434e-05	0.000942203
novel.28165	novel.28165	2.73528	28.2896	3.37051	0.000694245	0.0126295
ENSG00000038427.16	VCAN	5.18878	52.8291	3.34786	1.75302e-09	2.73553e-07
ENSG00000214128.11	TMEM213	1.70415	17.2968	3.34338	0.00187942	0.0258068
ENSG00000261485.1	PAN3-AS1	3.73658	36.0744	3.27118	0.00011211	0.00327543
ENSG00000165949.12	IFI27	5.56724	52.9731	3.25023	1.79559e-07	1.5784e-05
ENSG00000168772.11	CXXC4	1.70496	16.1983	3.24803	0.00140383	0.0212314
ENSG00000150627.15	WDR17	1.39549	13.1409	3.23521	0.00462571	0.047481
ENSG00000203883.7	SOX18	2.79106	26.266	3.23431	0.000234776	0.00553288
ENSG00000203722.8	RAET1G	1.39143	12.9707	3.22062	0.00282101	0.0341679
novel.30067	novel.30067	3.12665	28.9402	3.21038	2.05422e-05	0.000854368
ENSG00000031081.10	ARHGAP31	1.72057	15.8848	3.20668	0.00145011	0.0217482
ENSG00000284461.2	AC027644.4	3.06406	28.2677	3.20564	0.000124732	0.00356654
ENSG00000109846.8	CRYAB	7.61993	70.0524	3.20059	1.94902e-11	5.23117e-09
ENSG00000123901.9	GPR83	1.70468	15.5799	3.19212	0.00189282	0.02592
ENSG00000279175.1	AL033543.1	2.39921	21.6982	3.17694	0.000546056	0.0104887
ENSG00000169876.13	MUC17	178.232	1584.68	3.15236	4.52274e-18	3.37196e-15
novel.23212	novel.23212	1.70014	14.8845	3.13008	0.00478914	0.048567
ENSG00000164099.3	PRSS12	4.17115	36.3413	3.12309	1.08456e-05	0.000492824
novel.11025	novel.11025	10.7967	93.9165	3.12079	3.65228e-05	0.00132948
novel.35192	novel.35192	5.75218	49.5962	3.10805	0.000446742	0.00900192
ENSG00000280367.1	AP002364.1	5.18835	44.6535	3.10543	6.89641e-07	4.95803e-05
ENSG00000171658.8	NMRAL2P	1.70316	14.5512	3.09485	0.00351256	0.0395852
novel.32724	novel.32724	3.05803	25.5118	3.06049	0.00127237	0.0198241
ENSG00000235370.6	DNM1P51	1.72112	14.3264	3.05726	0.00214741	0.0281654
ENSG00000106034.18	CPED1	2.72088	22.635	3.05641	0.000915148	0.0152879
novel.81	novel.81	1.71823	14.2273	3.04967	0.00360332	0.0400499
ENSG00000129159.7	KCNC1	3.3863	27.9774	3.04648	0.00187352	0.0257786
ENSG00000180712.3	LINC02363	2.41769	19.8069	3.0343	0.000373962	0.0078594
ENSG00000227619.2	AL391056.1	5.81839	47.2872	3.02276	3.67458e-07	2.95877e-05
novel.9090	novel.9090	2.38037	19.2309	3.01417	0.00321834	0.0372758
ENSG00000253522.6	MIR3142HG	22.0937	177.519	3.00626	1.71259e-21	2.15465e-18
ENSG00000189433.6	GJB4	2.38208	19.071	3.00108	0.00139725	0.0211638
ENSG00000129988.6	LBP	3.05921	24.2143	2.98463	0.000872541	0.0148095
ENSG00000270933.1	AC010719.1	1.71925	13.3505	2.95704	0.00313532	0.0366736
ENSG00000103888.17	CEMIP	6.26698	48.3973	2.94908	1.33768e-06	8.63061e-05
ENSG00000137731.14	FXYD2	16.7501	129.32	2.94871	2.71158e-12	9.25155e-10
ENSG00000219565.2	ZNF259P1	2.46832	19.0463	2.94791	0.00205575	0.0273873
ENSG00000167653.5	PSCA	8.52104	64.9636	2.93053	1.39832e-06	8.993e-05
ENSG00000279821.1	AC145098.2	4.48978	33.2838	2.8901	1.08137e-05	0.000492489
ENSG00000095303.16	PTGS1	7.21869	53.4611	2.88868	2.0746e-08	2.32009e-06
ENSG00000138378.19	STAT4	3.4519	25.3266	2.87519	0.000170574	0.00447673
ENSG00000163497.2	FEV	2.09331	15.3434	2.87376	0.00294048	0.0351287
ENSG00000130294.16	KIF1A	5.81943	42.2233	2.85909	1.69022e-06	0.000105338
ENSG00000137198.9	GMPR	3.15377	22.6666	2.84542	0.00147268	0.0219786
ENSG00000231443.2	AC124944.2	2.7348	19.633	2.84377	0.00450553	0.0467266
ENSG00000197471.12	SPN	5.07233	36.2937	2.839	0.0012697	0.0198241
ENSG00000240583.12	AQP1	19.7187	139.844	2.82619	8.78714e-19	7.0754e-16
ENSG00000233527.8	ZNF529-AS1	4.12002	29.2039	2.82544	2.95134e-05	0.00113698
ENSG00000143512.13	HHIPL2	5.45329	38.234	2.80966	8.16372e-05	0.00256374
ENSG00000103740.10	ACSBG1	3.45595	23.8406	2.78627	0.000369757	0.0078185
novel.28658	novel.28658	4.19015	28.8034	2.78117	0.000309524	0.00683423
ENSG00000144407.9	PTH2R	3.19721	21.9154	2.77706	0.00436763	0.0457442
novel.22827	novel.22827	4.16972	28.2053	2.75795	0.000317279	0.00694221
ENSG00000285735.1	AP003062.3	3.05729	20.6353	2.75478	0.00275848	0.0336943
ENSG00000241635.7	UGT1A1	38.4059	258.49	2.75071	3.11878e-14	1.53125e-11
ENSG00000223823.1	LINC01342	4.39875	29.4073	2.74101	0.00349117	0.039459
ENSG00000273002.1	AL355388.2	7.93164	52.9437	2.73877	1.53941e-07	1.37116e-05
novel.30294	novel.30294	3.77787	25.0899	2.73147	0.000132343	0.00370634
ENSG00000122756.15	CNTFR	4.97203	32.5042	2.70872	0.00258204	0.0321239
ENSG00000156427.8	FGF18	4.96685	32.2518	2.69897	0.00157556	0.0230662
ENSG00000093134.14	VNN3	11.736	75.8589	2.69238	1.49895e-08	1.77444e-06
ENSG00000154553.15	PDLIM3	3.11506	20.071	2.68778	0.000540862	0.0104387
ENSG00000100557.9	CCDC198	4.83174	31.0843	2.68557	1.87495e-05	0.000786309
ENSG00000164867.11	NOS3	4.90927	31.3428	2.67455	0.000197901	0.00496726
ENSG00000133636.11	NTS	3.07442	19.5595	2.66948	0.00192762	0.0261652
ENSG00000162383.12	SLC1A7	2.75892	17.5426	2.66868	0.00264809	0.0327311
novel.41424	novel.41424	76.9541	487.48	2.66327	2.51696e-11	6.41347e-09
ENSG00000188629.12	ZNF177	4.40611	27.9072	2.66306	0.00192685	0.0261652
novel.24659	novel.24659	4.13751	26.1791	2.66158	0.000142597	0.00393173
ENSG00000151790.9	TDO2	13.9887	88.1652	2.65595	2.04092e-07	1.76325e-05
ENSG00000178695.5	KCTD12	10.2855	64.2676	2.64348	3.56573e-07	2.88266e-05
ENSG00000243566.6	UPK3B	5.47298	34.033	2.63654	0.0001194	0.00343851
ENSG00000148346.12	LCN2	60.4716	373.941	2.62848	3.86093e-06	0.000211583
ENSG00000166391.15	MOGAT2	15.7641	97.2456	2.62499	1.862e-08	2.12966e-06
ENSG00000272320.1	AL445309.1	6.18728	38.1573	2.62458	5.77851e-05	0.00195498
ENSG00000135046.14	ANXA1	6.08256	37.4215	2.62112	0.0020573	0.0273891
ENSG00000100867.14	DHRS2	145.777	894.947	2.61804	1.46263e-59	2.80357e-55
novel.5399	novel.5399	8.82064	53.1576	2.59132	3.32091e-05	0.00124256
novel.4063	novel.4063	12.9205	77.6881	2.58803	2.10032e-05	0.000864612
ENSG00000261087.1	AP003469.4	3.79316	22.2082	2.54962	0.000533785	0.0103418
ENSG00000231721.7	LINC-PINT	12.6216	73.6406	2.5446	6.60017e-07	4.84895e-05
ENSG00000166143.9	PPP1R14D	4.83416	27.9783	2.53297	0.000398661	0.00828179
ENSG00000168060.16	NAALADL1	25.5847	148.059	2.53282	5.96564e-09	7.74764e-07
ENSG00000005379.17	TSPOAP1	3.11494	17.9078	2.52331	0.00419445	0.044369
ENSG00000182809.10	CRIP2	5.49346	31.2622	2.50863	0.000230203	0.00547106
ENSG00000283633.1	AP000547.3	10.866	61.6705	2.50476	6.25368e-05	0.00207391
ENSG00000233217.2	MROH3P	4.4539	24.9453	2.48563	0.00113437	0.0180941
ENSG00000275216.2	AL161431.1	144.805	810.89	2.48539	1.47989e-06	9.36797e-05
ENSG00000272183.1	AC005041.3	5.5691	31.1179	2.48223	0.000199998	0.00499499
ENSG00000118194.19	TNNT2	15.631	87.2685	2.48105	5.14671e-09	6.88197e-07
ENSG00000198576.4	ARC	5.30556	29.5432	2.47725	0.00282532	0.0341994
novel.3228	novel.3228	12.5014	69.482	2.47455	5.41944e-07	4.0859e-05
ENSG00000275395.5	FCGBP	48.9805	269.743	2.46131	8.39455e-22	1.20702e-18
ENSG00000071575.11	TRIB2	3.83183	21.0489	2.45764	0.00172572	0.0243004
ENSG00000224934.4	AL391684.1	22.8729	125.228	2.45285	7.98894e-11	1.74802e-08
ENSG00000115138.11	POMC	10.2499	56.0982	2.45234	0.0010992	0.0176421
novel.31034	novel.31034	3.4538	18.7402	2.43988	0.00185487	0.0255743
ENSG00000047597.7	XK	4.814	26.109	2.43924	0.000281199	0.00631756
novel.10796	novel.10796	123.636	667.242	2.43211	2.45945e-10	4.67064e-08
ENSG00000186642.16	PDE2A	4.13212	22.2545	2.42914	0.00121828	0.0191893
ENSG00000172215.6	CXCR6	5.82477	31.353	2.42833	0.000274342	0.00621905
ENSG00000258867.5	LINC01146	4.4295	23.7812	2.4246	0.00276259	0.033724
ENSG00000043355.12	ZIC2	14.5137	77.8667	2.42359	3.86161e-10	7.13158e-08
ENSG00000181378.14	CFAP65	7.26387	38.8033	2.41737	7.51802e-06	0.000370926
ENSG00000133048.13	CHI3L1	33.6222	178.768	2.4106	2.99269e-06	0.000174112
ENSG00000243244.6	STON1	9.00628	47.4586	2.39766	3.41706e-06	0.000195413
ENSG00000112139.16	MDGA1	5.49383	28.9278	2.39657	0.000145314	0.00397982
novel.10795	novel.10795	60.1372	313.711	2.38311	1.56618e-11	4.31879e-09
ENSG00000136881.11	BAAT	21.0451	109.528	2.37974	3.52482e-12	1.18258e-09
ENSG00000110436.13	SLC1A2	7.64575	39.7019	2.37648	5.44894e-05	0.0018591
ENSG00000110244.7	APOA4	522.776	2698.97	2.36814	8.1354e-16	4.67902e-13
ENSG00000205740.2	AL359878.1	11.7417	60.433	2.3637	3.17511e-05	0.00120594
ENSG00000188257.11	PLA2G2A	174.264	894.045	2.35907	5.19652e-09	6.88197e-07
ENSG00000163220.11	S100A9	65.7933	336.253	2.35354	0.000117811	0.00340738
ENSG00000105388.15	CEACAM5	177.084	904.646	2.35292	5.36538e-20	5.68448e-17
ENSG00000073737.16	DHRS9	10.9567	55.4216	2.33863	7.45445e-06	0.000370255
ENSG00000197410.13	DCHS2	4.50968	22.5618	2.32279	0.0034026	0.038763
ENSG00000144452.15	ABCA12	6.24782	31.092	2.31512	0.000235003	0.00553288
ENSG00000244675.2	AC108676.1	3.83043	19.0602	2.31499	0.00267551	0.0330158
ENSG00000180861.9	LINC01559	33.5539	165.424	2.30162	5.85198e-12	1.81231e-09
ENSG00000092758.17	COL9A3	5.93215	29.2016	2.29942	0.00119396	0.0188801
ENSG00000042980.12	ADAM28	4.13308	20.3313	2.29841	0.00150358	0.0223044
ENSG00000134339.8	SAA2	15.0918	73.7571	2.28902	5.43133e-08	5.57819e-06
ENSG00000164850.15	GPER1	5.92426	28.9254	2.28763	0.000345597	0.00743255
ENSG00000270882.2	HIST2H4A	66.2881	322.717	2.28345	1.09145e-12	3.9947e-10
ENSG00000165125.20	TRPV6	7.58243	36.8272	2.28004	5.79153e-05	0.0019561
ENSG00000070526.15	ST6GALNAC1	16.4576	79.9076	2.27958	3.86799e-06	0.000211583
ENSG00000145113.22	MUC4	5.13289	24.7738	2.27097	0.000813814	0.0140904
ENSG00000047457.14	CP	54.2832	259.494	2.25713	3.17156e-11	7.60041e-09
novel.37683	novel.37683	5.93001	28.3192	2.25568	0.00083442	0.0143196
ENSG00000188883.4	KLRG2	9.52352	45.4055	2.2533	0.00130398	0.0201451
ENSG00000135919.13	SERPINE2	21.1496	100.009	2.24143	2.67132e-09	4.01296e-07
ENSG00000143333.7	RGS16	6.5879	31.1383	2.2408	0.000716326	0.0129324
ENSG00000182175.14	RGMA	10.4722	49.4822	2.24034	3.18604e-05	0.00120781
ENSG00000064692.19	SNCAIP	32.9503	155.518	2.23872	2.02716e-10	4.04028e-08
ENSG00000279283.1	AC131009.4	7.30635	34.3267	2.23211	0.000145851	0.00398911
ENSG00000137726.17	FXYD6	5.91279	27.7207	2.22906	0.00107613	0.0173439
ENSG00000171116.7	HSFX1	4.47342	20.9333	2.22635	0.0037842	0.0413326
ENSG00000146021.15	KLHL3	4.49362	20.9703	2.22239	0.0032572	0.0376392
ENSG00000005844.17	ITGAL	6.14053	28.3332	2.20606	0.00194718	0.0263951
ENSG00000136872.19	ALDOB	28.2994	130.143	2.20125	3.83355e-07	3.04628e-05
novel.28663	novel.28663	15.8235	72.7242	2.20037	3.29193e-05	0.00123402
ENSG00000225889.7	AC012368.1	6.50654	29.8833	2.19937	0.000499446	0.00979907
ENSG00000229178.1	AC233280.1	10.704	49.0515	2.19615	3.56201e-05	0.00130845
ENSG00000181016.9	LSMEM1	6.5274	29.7706	2.18931	0.000385218	0.00804403
ENSG00000227630.3	LINC01132	6.16689	28.0073	2.18319	0.000858737	0.0146743
ENSG00000235865.2	GSN-AS1	7.58869	34.4418	2.18224	0.000373515	0.0078594
ENSG00000120645.11	IQSEC3	6.45706	29.2577	2.17987	0.00284258	0.0343472
ENSG00000086548.9	CEACAM6	209.772	944.003	2.16997	1.45699e-07	1.30352e-05
ENSG00000157782.9	CABP1	13.2433	59.5567	2.16901	4.57171e-05	0.00161635
ENSG00000276980.1	AC008760.2	16.229	72.8111	2.16559	0.0014763	0.0219969
ENSG00000075618.18	FSCN1	212.531	953.414	2.16543	3.52428e-35	1.65166e-31
ENSG00000176153.12	GPX2	342.89	1531.54	2.15917	1.60235e-06	0.000100798
ENSG00000110375.3	UPK2	9.67867	43.2233	2.15893	1.19502e-05	0.000538162
ENSG00000086967.10	MYBPC2	4.84883	21.6367	2.15778	0.00357117	0.0399484
ENSG00000285958.1	AC073174.1	13.3464	59.1583	2.14813	8.51853e-06	0.000409255
novel.28592	novel.28592	27.244	120.568	2.14584	4.48139e-09	6.26461e-07
ENSG00000266094.7	RASSF5	16.5049	72.9419	2.14386	1.14921e-07	1.06118e-05
ENSG00000260643.2	AC092718.3	6.13364	27.0997	2.14346	0.00422933	0.0446911
ENSG00000003137.8	CYP26B1	11.794	52.0928	2.14302	2.80381e-06	0.000164072
ENSG00000260641.1	AC114811.2	6.88102	30.3885	2.14283	0.000542508	0.0104504
novel.22796	novel.22796	8.217	36.1561	2.13756	0.00169037	0.0240305
ENSG00000183496.6	MEX3B	5.86563	25.7707	2.13538	0.00332839	0.0381394
ENSG00000168280.12	KIF5C	8.6275	37.8293	2.13249	0.000138609	0.00383796
ENSG00000253227.1	AC090192.2	10.25	44.8813	2.13049	0.000135529	0.00377345
novel.18999	novel.18999	25.8076	112.95	2.12982	3.30865e-08	3.52398e-06
ENSG00000205413.8	SAMD9	10.4909	45.8818	2.12878	0.00407272	0.0434236
ENSG00000248144.6	ADH1C	12.1767	53.2103	2.12758	0.000226011	0.00542326
novel.35593	novel.35593	12.7389	55.6637	2.1275	9.02887e-07	6.20311e-05
novel.31738	novel.31738	4.8491	21.0115	2.11539	0.00393907	0.0424029
ENSG00000196664.5	TLR7	6.54392	28.3496	2.1151	0.00158659	0.0231435
ENSG00000010319.6	SEMA3G	6.27286	27.1258	2.11247	0.0019226	0.0261499
ENSG00000148735.15	PLEKHS1	31.4869	135.402	2.10442	2.54105e-08	2.79516e-06
ENSG00000196890.4	HIST3H2BB	11.4203	48.6657	2.09131	3.99528e-06	0.000217365
ENSG00000115457.10	IGFBP2	23.1989	98.7372	2.08954	0.000114996	0.00334443
ENSG00000182389.19	CACNB4	7.59737	32.2483	2.08565	0.00250103	0.0315251
ENSG00000281406.2	BLACAT1	24.7213	104.601	2.08107	3.05451e-09	4.42355e-07
novel.22323	novel.22323	15.6609	66.1616	2.07883	0.000173866	0.00454537
ENSG00000120057.5	SFRP5	18.2619	76.4352	2.0654	4.16685e-08	4.36868e-06
ENSG00000092969.12	TGFB2	5.16776	21.6287	2.06534	0.00449083	0.0466222
ENSG00000188710.2	QRFP	6.16999	25.7815	2.063	0.00128585	0.019957
ENSG00000176945.17	MUC20	39.0102	162.603	2.05943	8.06585e-08	7.80604e-06
ENSG00000234350.4	AC007405.1	12.602	52.3627	2.05489	0.000269167	0.00613628
ENSG00000137628.17	DDX60	11.4062	47.2525	2.05057	4.86432e-05	0.0017059
ENSG00000265992.1	ESRG	14.7856	60.8662	2.04145	3.6675e-05	0.00133261
ENSG00000124126.14	PREX1	26.43	108.732	2.04054	1.14789e-06	7.55134e-05
ENSG00000180316.12	PNPLA1	16.9339	69.3847	2.0347	0.00153018	0.0225659
ENSG00000127507.18	ADGRE2	5.80617	23.7874	2.03454	0.00442058	0.0461069
ENSG00000174460.4	ZCCHC12	4.83244	19.7433	2.03054	0.00384695	0.0418816
ENSG00000135925.9	WNT10A	64.1553	261.899	2.02937	4.26677e-18	3.30347e-15
ENSG00000136383.6	ALPK3	23.6022	96.131	2.02608	6.93934e-08	6.8475e-06
ENSG00000107719.9	PALD1	17.8714	72.7891	2.02607	0.000331158	0.00718342
ENSG00000272341.1	AL137003.2	9.17241	37.3266	2.02483	0.00269521	0.0331427
ENSG00000175899.14	A2M	58.9346	237.021	2.00783	2.27e-11	5.93442e-09
ENSG00000131459.13	GFPT2	9.20536	36.939	2.0046	0.0037117	0.040851
ENSG00000149131.15	SERPING1	24.7442	99.1399	2.00237	9.23919e-09	1.14866e-06
ENSG00000197353.3	LYPD2	14.6861	57.794	1.97647	0.000101698	0.00301943
ENSG00000154269.15	ENPP3	7.27055	28.5834	1.97504	0.00280384	0.0340418
ENSG00000181085.15	MAPK15	5.16833	20.315	1.97478	0.00367631	0.040617
ENSG00000147251.15	DOCK11	7.92192	31.0408	1.97024	0.000456497	0.00911635
ENSG00000090382.6	LYZ	317.14	1240.94	1.96824	2.28479e-10	4.5091e-08
ENSG00000101443.18	WFDC2	7.599	29.7192	1.96751	0.00326593	0.0376752
novel.22446	novel.22446	5.84695	22.8198	1.96453	0.00225811	0.029197
ENSG00000171246.6	NPTX1	18.0303	70.3336	1.96379	3.22612e-07	2.63991e-05
ENSG00000101276.16	SLC52A3	22.7321	88.1192	1.95472	0.000689036	0.0125751
ENSG00000026508.18	CD44	253.056	980.556	1.95414	4.30459e-10	7.73672e-08
ENSG00000181126.13	HLA-V	6.19098	23.8834	1.94777	0.00257893	0.0321051
ENSG00000254233.1	LINC02365	23.7281	91.0509	1.94008	6.99569e-07	5.0115e-05
novel.32760	novel.32760	20.114	76.8891	1.93458	3.47851e-07	2.83492e-05
ENSG00000162944.10	RFTN2	7.01504	26.7367	1.9303	0.00329213	0.0378689
ENSG00000269155.2	AL009178.2	10.2481	39.0498	1.92996	0.000585988	0.0110968
ENSG00000274270.1	AL137060.1	16.3587	62.2246	1.92743	1.08137e-05	0.000492489
ENSG00000005249.13	PRKAR2B	10.2993	39.0541	1.92292	0.000187546	0.00481302
novel.32722	novel.32722	9.72264	36.8314	1.92152	0.000302033	0.00670334
ENSG00000214814.7	FER1L6	30.7023	115.521	1.91174	2.56049e-07	2.14761e-05
ENSG00000224259.6	LINC01133	19.0062	71.4784	1.91104	4.59819e-07	3.58766e-05
novel.35037	novel.35037	110.103	411.641	1.90254	3.1275e-23	5.72332e-20
ENSG00000240694.9	PNMA2	24.7282	92.4444	1.90243	6.65265e-07	4.85921e-05
ENSG00000260996.1	BX255925.1	10.8395	40.4549	1.90001	0.000966641	0.0158974
novel.22795	novel.22795	12.3422	46.0464	1.89949	0.000266568	0.00610185
ENSG00000224769.1	MUC20P1	11.6242	43.2835	1.89669	0.000548151	0.0105088
ENSG00000166589.13	CDH16	359.509	1334.45	1.89215	1.29316e-51	8.67711e-48
ENSG00000108244.16	KRT23	17.9524	66.5809	1.89093	1.83406e-06	0.000111877
ENSG00000115194.10	SLC30A3	8.61549	31.9214	1.88952	0.001271	0.0198241
ENSG00000145321.13	GC	21.4801	79.1073	1.88081	9.62668e-08	9.05538e-06
ENSG00000006210.7	CX3CL1	8.91681	32.7081	1.87505	0.000837255	0.014356
ENSG00000169247.12	SH3TC2	29.8876	109.499	1.8733	1.40651e-06	9.01692e-05
ENSG00000047936.10	ROS1	15.9503	58.427	1.87306	0.00017738	0.00459545
ENSG00000249626.1	AC024560.2	21.5381	78.7331	1.87008	0.000341299	0.00734796
novel.6759	novel.6759	30.5163	111.249	1.86615	3.69068e-07	2.9599e-05
novel.26573	novel.26573	13.6247	49.62	1.86469	0.00224418	0.0291169
ENSG00000181652.19	ATG9B	17.8997	64.8907	1.85808	0.000380419	0.00796861
ENSG00000162897.15	FCAMR	19.2352	69.6167	1.85568	1.186e-05	0.000535293
ENSG00000171234.14	UGT2B7	106.17	383.687	1.85355	1.50216e-21	2.0159e-18
ENSG00000225978.3	HAR1A	9.59698	34.6706	1.85306	0.000720486	0.0129959
ENSG00000167555.14	ZNF528	35.1361	126.677	1.85013	7.02255e-10	1.20824e-07
ENSG00000147003.7	CLTRN	14.1795	50.9748	1.84598	2.14184e-05	0.000877159
ENSG00000156096.14	UGT2B4	10.391	37.3551	1.84598	0.00160987	0.0232915
ENSG00000110076.18	NRXN2	10.2685	36.8416	1.84311	0.00140115	0.0212069
ENSG00000107742.13	SPOCK2	14.7154	52.7128	1.84082	0.000777902	0.0136642
ENSG00000284543.1	LINC01226	13.4124	47.82	1.83405	0.000217988	0.00528685
ENSG00000260942.1	CAPN10-DT	32.1193	114.488	1.83369	5.40768e-10	9.46579e-08
ENSG00000076706.17	AP002956.1	25.0297	89.0046	1.83024	5.59618e-07	4.18777e-05
ENSG00000166592.12	RRAD	10.3839	36.891	1.82892	0.000671551	0.012323
ENSG00000203814.6	HIST2H2BF	8.5726	30.4375	1.82804	0.00252371	0.0317321
ENSG00000178772.7	CPN2	8.96502	31.7907	1.82623	0.000888418	0.0149406
ENSG00000162896.6	PIGR	96.1938	339.477	1.8193	8.03606e-19	6.74024e-16
ENSG00000152527.14	PLEKHH2	8.95687	31.5131	1.81488	0.00382931	0.0417347
novel.33623	novel.33623	8.96159	31.508	1.81389	0.000900094	0.0150865
ENSG00000162267.12	ITIH3	16.4473	57.821	1.81375	0.000309628	0.00683423
ENSG00000283341.1	AC068205.2	12.6258	44.2591	1.8096	0.00088217	0.0148728
novel.18447	novel.18447	7.90571	27.6951	1.80867	0.00375054	0.0412109
ENSG00000096088.16	PGC	9.22624	32.0187	1.7951	0.00273596	0.0334801
ENSG00000134548.11	SPX	10.6189	36.8261	1.79409	0.00495607	0.0497584
ENSG00000183111.12	ARHGEF37	12.4085	42.7753	1.78545	0.000788452	0.0138118
novel.10833	novel.10833	11.4671	39.4874	1.78389	0.00468375	0.0478841
ENSG00000108176.15	DNAJC12	8.9839	30.9047	1.78241	0.00257841	0.0321051
ENSG00000173432.12	SAA1	62.2934	214.231	1.78202	1.13796e-12	4.09056e-10
ENSG00000205277.9	MUC12	56.1745	192.755	1.77878	0.000114182	0.00332666
ENSG00000117472.10	TSPAN1	76.8728	263.628	1.77796	6.00287e-13	2.3238e-10
ENSG00000236924.1	AL162411.1	8.8889	30.4776	1.77767	0.00393597	0.0423922
ENSG00000181444.13	ZNF467	79.5713	272.301	1.77488	4.04789e-17	2.54638e-14
ENSG00000168961.17	LGALS9	44.7337	152.693	1.7712	2.30161e-06	0.000137075
ENSG00000136999.5	CCN3	8.98923	30.6101	1.76774	0.00271443	0.033318
ENSG00000274979.1	AC020656.2	150.828	512.14	1.76363	5.40657e-07	4.0859e-05
ENSG00000228624.7	HDAC2-AS2	7.20434	24.4446	1.76258	0.00387992	0.0420021
ENSG00000100170.9	SLC5A1	37.8483	128.339	1.76166	6.6274e-08	6.60443e-06
ENSG00000215915.9	ATAD3C	13.2037	44.5219	1.75358	0.000278099	0.0062787
ENSG00000176463.14	SLCO3A1	11.4176	38.4895	1.7532	0.000290752	0.00650315
ENSG00000138435.15	CHRNA1	31.1549	104.971	1.75246	0.00271284	0.033318
ENSG00000138798.12	EGF	40.2404	135.448	1.75102	2.44515e-06	0.000144767
ENSG00000159674.12	SPON2	10.1359	34.0759	1.74928	0.00425223	0.0448623
ENSG00000139278.10	GLIPR1	26.6	89.4118	1.74904	0.000560656	0.0107281
ENSG00000023445.14	BIRC3	188.535	633.085	1.74756	7.55452e-23	1.26727e-19
ENSG00000181634.8	TNFSF15	120.48	404.394	1.74697	7.05403e-08	6.92671e-06
novel.16721	novel.16721	51.995	174.112	1.74357	0.00487702	0.0491353
ENSG00000007933.13	FMO3	21.6964	72.6446	1.7434	5.51107e-06	0.000282284
ENSG00000135253.13	KCP	34.2941	114.013	1.73316	9.36189e-06	0.000439289
novel.34685	novel.34685	1234.49	4095.01	1.72995	1.10018e-17	7.14404e-15
novel.20389	novel.20389	10.2985	34.0609	1.72567	0.00129343	0.020014
ENSG00000170006.12	TMEM154	13.7995	45.5958	1.72428	0.00117972	0.018699
ENSG00000146054.18	TRIM7	15.2869	50.5039	1.7241	0.0010092	0.0164629
ENSG00000152503.9	TRIM36	9.46105	31.2259	1.72267	0.00411831	0.0437476
ENSG00000162511.8	LAPTM5	34.755	114.38	1.71854	0.000175246	0.00456365
ENSG00000053438.10	NNAT	32.9332	108.077	1.71444	7.64434e-08	7.43385e-06
novel.5196	novel.5196	12.598	41.315	1.71347	0.0015057	0.0223194
ENSG00000125787.11	GNRH2	14.5484	47.604	1.71023	0.000770499	0.0136054
ENSG00000107954.10	NEURL1	48.9424	159.79	1.70702	4.95338e-09	6.7831e-07
ENSG00000141526.16	SLC16A3	112.231	364.226	1.69837	5.43581e-12	1.7846e-09
ENSG00000177409.12	SAMD9L	11.0696	35.8242	1.69433	0.00280101	0.0340279
novel.30138	novel.30138	17.2277	55.5046	1.68787	0.000132247	0.00370634
ENSG00000275713.2	HIST1H2BH	37.0621	119.333	1.68698	7.22711e-07	5.15892e-05
ENSG00000266777.1	SH3GL1P1	8.64653	27.7285	1.68117	0.00256588	0.0320616
ENSG00000244252.1	RP11-495P10.7	11.7778	37.7509	1.68044	0.000650821	0.0120303
ENSG00000049089.15	COL9A2	23.4363	74.9683	1.67754	0.000227884	0.00544675
ENSG00000162981.14	FAM84A	52.6199	168.107	1.6757	4.8832e-10	8.699e-08
ENSG00000111863.12	ADTRP	66.3345	211.606	1.67355	2.35068e-10	4.54992e-08
novel.14016	novel.14016	23.565	74.6328	1.66317	2.02363e-05	0.000845139
ENSG00000206262.9	FOXL2NB	11.2778	35.5826	1.65768	0.00316274	0.036839
novel.18383	novel.18383	9.0034	28.332	1.65389	0.00483007	0.0488344
ENSG00000101333.16	PLCB4	24.7355	77.7287	1.65186	5.61576e-05	0.00190955
ENSG00000185499.16	MUC1	92.4238	290.38	1.65161	3.75327e-13	1.51107e-10
ENSG00000144837.9	PLA1A	23.1671	72.6344	1.64857	2.55737e-05	0.00101219
ENSG00000130649.10	CYP2E1	10.6237	33.295	1.64802	0.00360509	0.0400499
ENSG00000163286.9	ALPG	229.432	717.246	1.6444	0.000128167	0.0036338
novel.2446	novel.2446	46.3483	144.886	1.64433	5.41254e-06	0.000278143
novel.5608	novel.5608	22.0688	68.8594	1.64165	0.00461899	0.047481
novel.9614	novel.9614	14.7565	45.9476	1.63864	0.000636263	0.0118264
ENSG00000244242.2	IFITM10	13.6217	42.411	1.63853	0.00435032	0.0456104
ENSG00000228393.3	LINC01004	122.949	381.206	1.63251	1.8125e-11	4.93049e-09
novel.7465	novel.7465	13.9293	43.0068	1.62644	0.00301878	0.035683
ENSG00000280087.1	AC011481.4	19.5408	60.2802	1.6252	0.0012372	0.0193812
ENSG00000171368.12	TPPP	16.5068	50.9127	1.62497	0.00229324	0.0295159
novel.5272	novel.5272	45.296	139.658	1.62444	8.59805e-08	8.24184e-06
ENSG00000169248.12	CXCL11	13.8139	42.5871	1.6243	0.000249379	0.00579497
ENSG00000198948.12	MFAP3L	32.8767	100.69	1.61479	5.8623e-05	0.00197668
ENSG00000170075.9	GPR37L1	14.4189	44.0885	1.61244	0.000730342	0.0131149
ENSG00000252690.3	AC105339.2	17.5867	53.7491	1.61175	0.000191837	0.00487587
ENSG00000109181.12	UGT2B10	29.2312	89.0241	1.60669	2.19191e-06	0.000131711
ENSG00000260261.2	AC124944.3	82.64	251.487	1.60557	8.16008e-13	3.09929e-10
ENSG00000203697.11	CAPN8	161.766	492.023	1.60482	4.9657e-07	3.82986e-05
ENSG00000153234.14	NR4A2	18.9818	57.4352	1.59732	9.26832e-05	0.00283543
ENSG00000235703.5	LINC00894	18.2844	55.2757	1.59603	6.59476e-05	0.00216562
ENSG00000245275.7	SAP30L-AS1	33.3504	99.8606	1.58221	0.00210903	0.0278392
ENSG00000204623.9	ZNRD1ASP	65.1907	195.02	1.58088	1.01152e-05	0.000469168
ENSG00000132297.11	HHLA1	15.9028	47.5591	1.58044	0.000690214	0.0125852
ENSG00000143320.9	CRABP2	118.125	353.192	1.58014	3.36672e-11	7.97319e-09
ENSG00000117707.15	PROX1	87.1721	259.41	1.5733	0.000102894	0.00305045
novel.3255	novel.3255	12.1439	36.0592	1.57013	0.00329618	0.0378939
ENSG00000150672.17	DLG2	19.9765	59.2074	1.56748	9.74517e-05	0.00293071
novel.2482	novel.2482	63.809	188.733	1.56452	7.67776e-07	5.44202e-05
novel.22699	novel.22699	24.3298	70.9344	1.54376	0.000944158	0.0156427
novel.21839	novel.21839	14.7884	43.1092	1.54352	0.00212243	0.0279427
novel.23132	novel.23132	13.0388	37.9926	1.54291	0.00207533	0.027557
ENSG00000184786.6	TCTE3	35.1067	101.714	1.5347	8.01818e-06	0.000389869
ENSG00000245498.6	AP000866.1	14.5338	42.0719	1.53344	0.00178483	0.0248468
novel.20524	novel.20524	15.9705	46.2005	1.5325	0.00295788	0.0352702
novel.7817	novel.7817	437.392	1264.47	1.53154	1.29229e-10	2.70978e-08
novel.21335	novel.21335	24.651	71.2562	1.53137	0.00052754	0.0102504
ENSG00000197670.6	AL157838.1	15.7673	45.494	1.52874	0.00206816	0.0274799
novel.10107	novel.10107	19.5313	56.2046	1.5249	0.00146128	0.021854
ENSG00000163817.16	SLC6A20	331.01	951.558	1.52342	2.14224e-29	5.3904e-26
ENSG00000237988.5	OR2I1P	97.2995	278.909	1.51929	3.94151e-10	7.21297e-08
ENSG00000143167.12	GPA33	113.177	322.399	1.51027	8.24875e-06	0.000398195
novel.2866	novel.2866	97.4836	277.653	1.51005	1.04742e-12	3.90454e-10
ENSG00000273373.1	AL355488.1	24.0501	68.4833	1.50971	0.000174959	0.00456209
ENSG00000272554.1	AC012087.2	33.6512	95.7897	1.50921	7.8762e-06	0.00038409
ENSG00000247137.8	AP000873.2	30.7673	87.2771	1.50421	0.000801825	0.0139626
ENSG00000115009.13	CCL20	283.713	803.808	1.50242	9.25785e-06	0.000435422
ENSG00000076356.7	PLXNA2	111.756	316.353	1.50118	1.96013e-10	3.9856e-08
ENSG00000137672.13	TRPC6	20.5977	58.2401	1.49953	0.00349737	0.0394852
ENSG00000128645.15	HOXD1	15.1458	42.8058	1.49889	0.00281405	0.034104
ENSG00000129646.14	QRICH2	17.1967	48.3651	1.49183	0.000641371	0.0118959
ENSG00000198074.10	AKR1B10	45.0783	126.712	1.49105	9.25163e-08	8.78468e-06
ENSG00000139292.13	LGR5	209.191	586.628	1.48762	1.10417e-10	2.36457e-08
ENSG00000146094.14	DOK3	46.5325	130.449	1.48718	2.53953e-07	2.13894e-05
ENSG00000137460.8	FHDC1	79.6322	223.218	1.48703	9.77171e-12	2.87628e-09
novel.5615	novel.5615	22.1689	62.0415	1.4847	0.0030487	0.0359134
ENSG00000141655.17	TNFRSF11A	33.0495	92.1689	1.47965	6.35572e-05	0.00209739
ENSG00000150995.19	ITPR1	31.0976	86.4275	1.47469	4.6577e-06	0.00024936
ENSG00000156535.15	CD109	12.1948	33.8	1.47076	0.00490894	0.0493345
ENSG00000116991.10	SIPA1L2	22.2896	61.6242	1.46712	0.000542128	0.0104504
ENSG00000106366.8	SERPINE1	21.0151	58.0607	1.46614	0.000814766	0.0140904
ENSG00000243766.8	HOTTIP	21.2868	58.6606	1.46243	0.00200317	0.0268825
ENSG00000123570.4	RAB9B	17.3993	47.92	1.4616	0.00439121	0.0458957
novel.163	novel.163	46.6011	128.284	1.46091	0.000162997	0.00434011
ENSG00000254206.5	NPIPB11	34.0184	93.6222	1.46053	0.00217149	0.0283992
ENSG00000158683.8	PKD1L1	22.7709	62.5959	1.45888	4.97611e-05	0.00174147
ENSG00000125730.16	C3	9640.63	26385.7	1.45256	7.87407e-21	9.0635e-18
ENSG00000164398.13	ACSL6	22.5059	61.4484	1.44907	7.68206e-05	0.00244683
ENSG00000106804.7	C5	120.605	329.091	1.44819	1.08391e-10	2.34613e-08
ENSG00000124496.12	TRERF1	48.9481	133.247	1.44478	0.000145288	0.00397982
ENSG00000154134.15	ROBO3	31.7578	86.3102	1.44242	0.000300819	0.00669114
ENSG00000231528.2	FAM225A	34.6426	94.0238	1.44048	0.00076837	0.0135916
ENSG00000171747.9	LGALS4	83.9947	227.247	1.43589	1.74197e-06	0.000107385
novel.33890	novel.33890	33.9673	91.6508	1.432	5.26542e-06	0.000273178
ENSG00000074276.10	CDHR2	167.602	450.704	1.42714	2.57236e-10	4.83941e-08
ENSG00000284294.1	AC007326.5	243.059	652.296	1.42422	5.73622e-12	1.80422e-09
ENSG00000101605.12	MYOM1	15.4606	41.2924	1.41728	0.00185412	0.0255743
ENSG00000136010.14	ALDH1L2	28.7996	76.867	1.41632	0.00020774	0.00513065
ENSG00000260337.3	AC091544.4	17.6536	47.0921	1.41552	0.00226325	0.0292421
ENSG00000173702.7	MUC13	1827.26	4865.18	1.41281	1.67582e-06	0.000104765
ENSG00000158406.4	HIST1H4H	20.3118	54.0651	1.41238	0.00172626	0.0243004
novel.1487	novel.1487	31.169	82.9402	1.41196	0.000416272	0.00855056
ENSG00000171431.3	KRT20	203.509	541.5	1.41187	8.55181e-06	0.000409876
novel.24604	novel.24604	35.7416	94.9964	1.41027	1.51949e-05	0.000659094
ENSG00000138109.11	CYP2C9	64.7711	171.832	1.40757	1.40946e-07	1.27231e-05
ENSG00000188483.7	IER5L	138.372	365.746	1.40229	2.64934e-09	4.00987e-07
ENSG00000226580.1	RPL39P40	19.6091	51.8238	1.40209	0.0010999	0.0176421
ENSG00000084731.15	KIF3C	85.0673	223.491	1.39354	7.17228e-10	1.22354e-07
ENSG00000146755.10	TRIM50	19.2276	50.3935	1.39006	0.00307762	0.0362084
novel.34085	novel.34085	104.381	272.174	1.38267	0.00461418	0.047481
ENSG00000135318.12	NT5E	73.6992	191.879	1.38048	1.57601e-08	1.84448e-06
ENSG00000135636.14	DYSF	57.4427	149.416	1.37914	2.42584e-07	2.06916e-05
ENSG00000163735.7	CXCL5	71.5092	185.985	1.37899	1.50735e-08	1.77444e-06
ENSG00000084734.9	GCKR	25.4823	66.2147	1.37766	0.000202384	0.00504328
ENSG00000166532.16	RIMKLB	27.1287	70.4326	1.37643	0.000370329	0.00782238
ENSG00000188219.14	POTEE	63.0598	163.646	1.37578	1.09426e-05	0.000496112
ENSG00000181722.16	ZBTB20	20.0954	52.114	1.3748	0.00170481	0.0241505
ENSG00000149564.12	ESAM	41.288	106.944	1.37305	0.00116123	0.0184496
ENSG00000168917.9	SLC35G2	20.6231	53.3676	1.3717	0.0010922	0.0175467
ENSG00000279742.1	AP000974.1	16.4885	42.6452	1.37093	0.0044523	0.0463301
ENSG00000131398.13	KCNC3	94.949	245.499	1.37049	3.64005e-06	0.00020354
ENSG00000137752.24	CASP1	46.5696	120.221	1.36822	8.47099e-05	0.00263761
ENSG00000114378.17	HYAL1	29.4041	75.7413	1.36506	0.00385174	0.0418884
novel.28730	novel.28730	25.9039	66.5823	1.36197	0.000206606	0.00512821
ENSG00000158445.10	KCNB1	21.1061	54.2229	1.36124	0.00290188	0.0348537
ENSG00000152137.6	HSPB8	50.0391	127.79	1.35265	1.82266e-05	0.000769187
ENSG00000152661.8	GJA1	63.6185	162.188	1.35015	3.66678e-06	0.000203901
ENSG00000101074.4	R3HDML	43.6487	110.856	1.34468	0.000123473	0.00353559
ENSG00000101213.7	PTK6	40.2181	102.117	1.3443	0.000222051	0.00536602
ENSG00000116106.12	EPHA4	75.3067	190.792	1.34115	3.06355e-06	0.00017721
ENSG00000166394.15	CYB5R2	34.1938	86.5701	1.34013	0.00092212	0.0153849
ENSG00000139190.16	VAMP1	148.773	375.363	1.33517	8.25823e-15	4.37469e-12
ENSG00000145358.6	DDIT4L	36.3429	91.5541	1.33295	2.04544e-05	0.000852479
ENSG00000226812.2	AL117382.1	153.348	386.016	1.33185	4.85043e-08	5.03294e-06
novel.2343	novel.2343	77.6844	194.053	1.32075	5.25982e-09	6.89494e-07
ENSG00000269821.1	KCNQ1OT1	885.846	2211.09	1.31963	2.40502e-10	4.61077e-08
ENSG00000115828.17	QPCT	171.617	427.222	1.31579	7.74483e-07	5.4703e-05
ENSG00000100342.20	APOL1	41.2815	102.671	1.31446	0.0039713	0.0426359
ENSG00000213759.9	UGT2B11	18.8969	46.9698	1.31359	0.0047281	0.0481484
novel.24301	novel.24301	19.4823	48.3584	1.31161	0.00172615	0.0243004
ENSG00000178809.7	TRIM73	44.1878	109.481	1.30896	5.64819e-06	0.000288574
novel.22447	novel.22447	43.9714	108.931	1.30878	0.000187691	0.00481302
ENSG00000177398.18	UMODL1	21.4019	52.8746	1.30484	0.000774685	0.0136315
ENSG00000260604.2	AL590004.3	38.5569	95.2529	1.30477	2.33072e-05	0.000936476
ENSG00000187775.16	DNAH17	17.8411	44.0444	1.30375	0.00410686	0.0436951
ENSG00000104833.12	TUBB4A	24.4852	60.2864	1.29992	0.000586855	0.0111028
ENSG00000060566.14	CREB3L3	136.912	336.785	1.29857	5.78658e-06	0.00029341
ENSG00000173762.8	CD7	22.3636	55.0073	1.29847	0.000823593	0.0141579
ENSG00000188549.12	CCDC9B	23.5866	57.9059	1.29575	0.00400464	0.0429023
ENSG00000230882.1	AC005077.4	30.864	75.4383	1.28937	0.000570456	0.010864
ENSG00000183778.17	B3GALT5	77.2194	188.47	1.2873	0.00024835	0.00579292
novel.30592	novel.30592	17.2514	42.0591	1.28571	0.00472296	0.0481384
ENSG00000189325.7	C6orf222	255.83	622.073	1.2819	8.51756e-20	8.57292e-17
ENSG00000273162.1	AL133215.2	32.4445	78.8674	1.28146	0.00490491	0.0493186
ENSG00000116039.13	ATP6V1B1	47.4995	115.424	1.28097	6.48809e-06	0.000327331
ENSG00000139329.5	LUM	218.51	530.584	1.27988	1.01388e-13	4.53541e-11
ENSG00000144893.12	MED12L	39.9175	96.9216	1.2798	0.000301858	0.00670334
ENSG00000140274.13	DUOXA2	39.0018	94.5533	1.27759	0.00044853	0.00901088
ENSG00000148344.11	PTGES	28.9229	70.1111	1.27743	0.00141946	0.0214196
ENSG00000165828.15	PRAP1	60.1125	145.362	1.27391	2.91284e-05	0.00112544
ENSG00000285730.1	Z94721.3	216.675	521.921	1.2683	3.01579e-08	3.2464e-06
novel.5493	novel.5493	61.4225	147.748	1.2663	2.84614e-05	0.00111033
ENSG00000101342.10	TLDC2	117.713	283.046	1.26576	1.90474e-07	1.65985e-05
ENSG00000137285.10	TUBB2B	220.059	526.391	1.25824	2.30528e-05	0.000928107
ENSG00000197496.6	SLC2A10	18.7832	44.8399	1.25534	0.00408647	0.0435242
ENSG00000179674.3	ARL14	23.9996	57.2465	1.25418	0.00264408	0.0327138
ENSG00000089127.13	OAS1	300.66	716.731	1.2533	3.56909e-06	0.000201814
ENSG00000221886.4	ZBED8	48.6949	116.025	1.25259	0.000624972	0.0116685
ENSG00000228791.7	THRB-AS1	218.773	519.995	1.24906	3.00128e-09	4.37795e-07
novel.28060	novel.28060	54.0962	128.433	1.24742	0.000306253	0.00678204
ENSG00000158258.16	CLSTN2	118.256	280.17	1.24439	5.0428e-09	6.85889e-07
ENSG00000185989.11	RASA3	21.4017	50.5782	1.24079	0.00445349	0.0463301
ENSG00000138356.14	AOX1	30.5439	71.4529	1.22611	0.00297909	0.0353728
ENSG00000125462.17	C1orf61	54.498	127.363	1.22467	3.1707e-06	0.000182361
novel.34608	novel.34608	58.3118	136.057	1.22236	0.000529185	0.0102724
ENSG00000174640.13	SLCO2A1	40.7579	94.978	1.22052	0.00152333	0.0224813
ENSG00000073910.21	FRY	67.4183	156.847	1.21814	0.000425299	0.00867404
ENSG00000163131.11	CTSS	242.543	564.079	1.21766	5.50033e-18	3.81799e-15
ENSG00000267002.3	AC060780.1	241.509	561.601	1.21747	9.51711e-10	1.57032e-07
ENSG00000261200.1	AC136944.2	40.3032	93.6875	1.21696	0.000158358	0.00423901
ENSG00000204616.11	TRIM31	94.7695	220.218	1.21644	7.45941e-09	9.50367e-07
ENSG00000259153.1	AC004816.1	32.634	75.7431	1.21474	0.00105717	0.0170656
ENSG00000077782.20	FGFR1	69.446	160.54	1.20897	1.84917e-05	0.00077874
ENSG00000166257.8	SCN3B	36.8622	85.1074	1.20714	0.00173718	0.0243976
ENSG00000156515.23	HK1	49.2378	113.349	1.20294	0.000507396	0.00993569
ENSG00000168903.8	BTNL3	58.3045	134.023	1.2008	9.7799e-06	0.000455716
novel.18784	novel.18784	45.8667	105.37	1.19995	0.000152626	0.00411292
ENSG00000187908.18	DMBT1	112.674	258.831	1.19985	1.99586e-08	2.25712e-06
ENSG00000185519.9	FAM131C	23.7552	54.5402	1.19907	0.00232198	0.0297338
ENSG00000159712.10	ANKRD18CP	25.1448	57.6826	1.19788	0.0038084	0.0415518
ENSG00000261488.1	TBILA	46.1482	105.653	1.19498	6.21209e-05	0.00206352
ENSG00000108551.5	RASD1	314.388	719.338	1.19412	4.48011e-13	1.76833e-10
ENSG00000120068.6	HOXB8	42.5306	97.2409	1.19306	0.00165322	0.0236864
ENSG00000224189.7	HAGLR	153.604	351.009	1.19229	5.07491e-10	8.96122e-08
ENSG00000182492.16	BGN	196.165	448.254	1.19225	0.0017823	0.0248288
ENSG00000196597.12	ZNF782	45.9655	105.01	1.19191	0.00140552	0.0212411
ENSG00000258947.7	TUBB3	138.436	315.799	1.18979	1.37035e-05	0.000600982
ENSG00000140279.12	DUOX2	107.734	245.726	1.18958	1.14443e-08	1.40472e-06
ENSG00000188818.12	ZDHHC11	33.5309	76.476	1.18951	0.00111458	0.0178351
ENSG00000102057.10	KCND1	28.8485	65.7402	1.18828	0.0045657	0.0471963
ENSG00000204110.6	LINC02520	36.5328	83.1945	1.18729	0.000158777	0.0042446
ENSG00000180573.9	HIST1H2AC	208.392	474.08	1.18583	9.0877e-06	0.00042979
ENSG00000261553.5	AL137782.1	24.3233	55.3159	1.18536	0.00359671	0.0400231
ENSG00000131620.17	ANO1	55.3191	125.496	1.18179	3.59785e-05	0.00131204
ENSG00000283828.1	AL137002.2	47.5212	107.733	1.18081	3.20653e-05	0.00121102
ENSG00000236423.5	LINC01134	38.0381	86.1894	1.18007	0.000556021	0.0106496
novel.15024	novel.15024	60.8845	137.541	1.17571	0.00022817	0.00544675
novel.21939	novel.21939	40.6258	91.7522	1.17535	0.000154275	0.00414627
ENSG00000198910.13	L1CAM	84.5256	190.855	1.17502	1.10803e-06	7.38564e-05
novel.11084	novel.11084	54.6311	123.224	1.17349	5.85853e-06	0.000296312
novel.22004	novel.22004	88.4653	199.161	1.17075	6.62211e-05	0.00217106
ENSG00000173805.15	HAP1	28.8695	64.9672	1.17017	0.00326587	0.0376752
ENSG00000213462.5	ERV3-1	113.318	254.051	1.16474	1.14131e-06	7.55134e-05
ENSG00000073150.13	PANX2	60.9418	136.334	1.16164	2.6738e-05	0.00105124
ENSG00000010818.10	HIVEP2	101.783	227.683	1.16153	0.00123415	0.0193723
ENSG00000134627.12	PIWIL4	40.7002	91.0259	1.16124	0.000774006	0.0136314
novel.30582	novel.30582	98.0993	219.216	1.16004	0.00114266	0.0181976
ENSG00000163536.12	SERPINI1	42.4517	94.8158	1.1593	0.000250271	0.00579741
novel.24231	novel.24231	41.8806	93.4186	1.15743	0.000207029	0.00513065
ENSG00000244151.1	AC010973.2	22.7843	50.7947	1.15664	0.00368208	0.0406584
novel.12095	novel.12095	74.2111	165.397	1.15623	2.57686e-07	2.15237e-05
ENSG00000106258.15	CYP3A5	306.384	682.765	1.15605	5.27481e-09	6.89494e-07
ENSG00000148400.11	NOTCH1	294.065	654.801	1.15492	1.35221e-12	4.77542e-10
ENSG00000196834.12	POTEI	182.147	404.726	1.15184	2.18215e-07	1.86922e-05
ENSG00000251474.6	RPL32P3	324.426	719.988	1.15008	1.02246e-17	6.8607e-15
ENSG00000172482.5	AGXT	38.8119	86.0922	1.14938	0.000589014	0.0111228
ENSG00000260285.1	AL133367.1	74.214	164.389	1.14735	4.26378e-05	0.00152181
ENSG00000123838.11	C4BPA	723.152	1599.76	1.14549	7.35901e-10	1.24485e-07
ENSG00000259803.7	SLC22A31	263.193	581.644	1.14401	0.00360268	0.0400499
ENSG00000236039.2	AC019117.1	266.544	588.91	1.14368	6.97164e-05	0.00225263
ENSG00000085117.12	CD82	59.2731	130.859	1.14257	9.04873e-06	0.000429601
ENSG00000260573.3	AC007493.1	54.9719	121.093	1.13935	0.00278252	0.0338647
ENSG00000008441.16	NFIX	50.19	110.549	1.13922	7.80006e-05	0.00247658
ENSG00000074410.14	CA12	131.489	289.572	1.13898	0.00260357	0.0323119
ENSG00000013588.8	GPRC5A	1832.19	4029.51	1.13704	1.96551e-09	3.04351e-07
ENSG00000184371.14	CSF1	60.7165	133.365	1.13522	4.60933e-06	0.000247429
ENSG00000131650.14	KREMEN2	51.671	113.402	1.13401	0.00132866	0.0204012
novel.26928	novel.26928	34.0543	74.6456	1.13222	0.00135664	0.0207044
ENSG00000110318.13	CEP126	86.5581	189.507	1.13051	0.000468907	0.00932718
ENSG00000279602.1	AC109326.1	88.323	193.302	1.12999	8.37545e-06	0.000403344
ENSG00000146540.15	C7orf50	1770.9	3874.75	1.12962	1.28384e-16	7.83144e-14
ENSG00000110723.12	EXPH5	106.285	232.312	1.12813	1.03676e-06	6.95665e-05
ENSG00000100036.13	SLC35E4	33.5985	73.4074	1.12753	0.00242306	0.0307736
ENSG00000111348.9	ARHGDIB	42.1004	91.7007	1.1231	0.000215907	0.00525539
ENSG00000182022.18	CHST15	43.653	95.0337	1.12236	0.000447803	0.00901088
ENSG00000042493.16	CAPG	166.596	362.38	1.12115	3.15174e-06	0.000181789
ENSG00000114841.17	DNAH1	97.0309	210.993	1.12068	7.87133e-05	0.00249527
ENSG00000266200.6	PNLIPRP2	47.6966	103.579	1.11878	0.000516175	0.0100782
ENSG00000251201.8	TMED7-TICAM2	59.2415	128.509	1.11719	0.00186551	0.0256859
ENSG00000179292.5	TMEM151A	66.095	143.318	1.1166	0.000933272	0.0155391
ENSG00000203727.4	SAMD5	197.926	428.429	1.11409	2.72662e-11	6.69352e-09
ENSG00000162999.12	DUSP19	110.464	238.88	1.11271	1.69563e-08	1.95046e-06
ENSG00000249464.5	LINC01091	80.4877	173.671	1.10952	1.4853e-05	0.000645768
novel.14741	novel.14741	33.662	72.621	1.10926	0.00386418	0.0419557
ENSG00000129521.13	EGLN3	52.6868	113.563	1.10797	5.67083e-05	0.00192502
ENSG00000036828.16	CASR	30.8608	66.5136	1.10787	0.000949997	0.015675
ENSG00000078114.18	NEBL	38.1331	82.1527	1.10726	0.00349309	0.039459
ENSG00000206530.11	CFAP44	77.1147	166.125	1.10719	0.000165036	0.00438862
ENSG00000104140.7	RHOV	50.7556	109.259	1.10611	0.000687542	0.0125592
ENSG00000116852.14	KIF21B	54.7346	117.68	1.10434	6.30478e-05	0.00208742
ENSG00000279693.1	AC099521.2	35.8032	76.919	1.10325	0.00142519	0.0214691
novel.7802	novel.7802	122.842	263.749	1.10236	6.70841e-06	0.000335921
ENSG00000073605.18	GSDMB	210.486	451.682	1.10158	2.77912e-09	4.13362e-07
ENSG00000165841.11	CYP2C19	125.326	268.493	1.0992	2.08452e-05	0.000862902
ENSG00000014257.16	ACPP	27.2384	58.3119	1.09815	0.00426456	0.0449689
novel.7051	novel.7051	27.3084	58.4331	1.09744	0.00230226	0.0295967
ENSG00000270392.2	PFN1P2	35.6017	76.121	1.09635	0.00104782	0.0169555
novel.7011	novel.7011	73.042	155.887	1.0937	4.51376e-05	0.00159968
ENSG00000119699.7	TGFB3	46.634	99.4194	1.09214	0.00056728	0.0108343
ENSG00000105464.3	GRIN2D	113.499	241.767	1.09094	9.17588e-05	0.00281571
ENSG00000103942.13	HOMER2	45.8985	97.469	1.0865	0.00152038	0.0224543
ENSG00000206567.9	AC022007.1	44.6397	94.5843	1.08327	0.00358186	0.039975
ENSG00000203709.11	MIR29B2CHG	104.155	220.301	1.08074	3.24871e-05	0.00122237
ENSG00000253616.5	AC107959.3	63.8502	134.997	1.08016	0.00411763	0.0437476
ENSG00000165507.8	DEPP1	64.3491	135.938	1.07896	0.00209181	0.02763
ENSG00000151651.16	ADAM8	196.581	415.184	1.07862	5.41478e-07	4.0859e-05
novel.37293	novel.37293	55.6972	117.504	1.07703	0.000312536	0.00688512
ENSG00000170689.10	HOXB9	387.296	816.034	1.07519	1.01468e-07	9.50022e-06
ENSG00000081665.14	ZNF506	88.9318	187.318	1.07472	0.000166539	0.00441166
ENSG00000181449.4	SOX2	159.91	336.778	1.07454	0.000105299	0.00311259
novel.33502	novel.33502	50.6376	106.216	1.06872	0.000340967	0.00734796
ENSG00000161551.14	ZNF577	41.994	88.0171	1.0676	0.00232806	0.0297857
ENSG00000167232.14	ZNF91	122.187	256.019	1.06715	6.22171e-08	6.26215e-06
novel.34627	novel.34627	33.9847	71.1706	1.0664	0.00375923	0.0412614
ENSG00000116260.17	QSOX1	315.898	661.208	1.06564	3.38944e-05	0.00126117
ENSG00000215154.6	AC141586.1	77.8618	162.709	1.06331	0.000692896	0.0126226
ENSG00000137331.12	IER3	197.811	413.297	1.06305	2.41415e-11	6.23037e-09
ENSG00000242193.11	CRYZL2P	33.031	69.009	1.06296	0.00209076	0.02763
ENSG00000183625.15	CCR3	38.3629	80.0214	1.06067	0.000470505	0.00934972
ENSG00000092068.20	SLC7A8	185.25	386.371	1.06051	2.39591e-05	0.000956937
novel.35032	novel.35032	67.4486	140.475	1.05846	3.78595e-05	0.00137317
novel.15403	novel.15403	30.9857	64.5209	1.05816	0.00498199	0.0499688
novel.28714	novel.28714	84.7374	176.098	1.0553	6.46644e-05	0.00213043
ENSG00000150764.13	DIXDC1	73.833	153.127	1.05239	2.98974e-05	0.00114814
novel.20101	novel.20101	39.9857	82.8887	1.05169	0.00159942	0.0232464
ENSG00000141540.11	TTYH2	99.0281	205.256	1.05151	5.23472e-06	0.000272286
ENSG00000014914.21	MTMR11	86.3206	178.879	1.05121	1.05157e-05	0.000482187
ENSG00000161638.11	ITGA5	284.966	589.016	1.04752	8.36919e-07	5.84972e-05
ENSG00000174844.14	DNAH12	44.3368	91.4826	1.04499	0.000535247	0.0103601
ENSG00000134193.15	REG4	208.666	430.362	1.04435	0.00111405	0.0178351
ENSG00000185567.7	AHNAK2	42.5277	87.3445	1.03832	0.00145867	0.0218312
ENSG00000234690.6	EPCAM-DT	89.4906	183.589	1.03667	3.83949e-06	0.000211172
ENSG00000265972.5	TXNIP	2356.33	4823	1.03339	1.42965e-28	3.19764e-25
ENSG00000170485.17	NPAS2	223.533	457.266	1.03255	0.000482902	0.00953022
ENSG00000182326.15	C1S	493.593	1009.56	1.03233	2.12977e-14	1.07181e-11
ENSG00000106003.13	LFNG	73.2587	149.823	1.03218	0.000732668	0.0131332
ENSG00000121753.12	ADGRB2	55.5888	113.668	1.03196	0.000179442	0.00464289
novel.9434	novel.9434	67.2002	137.16	1.02933	0.000940048	0.0156003
ENSG00000162645.13	GBP2	80.3429	163.927	1.02881	0.000235589	0.00553965
ENSG00000113083.14	LOX	422.337	860.459	1.02671	0.00294589	0.0351725
ENSG00000100625.9	SIX4	84.514	171.828	1.02371	1.31664e-05	0.000582504
ENSG00000105792.19	CFAP69	50.9213	103.354	1.02125	0.000482823	0.00953022
ENSG00000180385.8	EMC3-AS1	127.142	258.054	1.02124	9.2362e-05	0.00282991
ENSG00000147168.12	IL2RG	571.119	1156.54	1.01795	0.000115136	0.00334443
ENSG00000106976.20	DNM1	97.1395	196.701	1.01788	9.48365e-05	0.00287943
novel.34914	novel.34914	279.782	564.508	1.01269	8.8731e-05	0.0027411
ENSG00000186204.14	CYP4F12	225.235	453.172	1.00863	0.000348362	0.00746809
ENSG00000184922.14	FMNL1	52.1503	104.783	1.00665	0.00145265	0.0217573
ENSG00000163993.7	S100P	165.571	332.387	1.00541	9.56724e-07	6.50637e-05
ENSG00000263327.6	TAPT1-AS1	45.7511	91.8284	1.00514	0.0016782	0.0239709
ENSG00000280734.2	LINC01232	69.7559	139.965	1.00468	0.00313774	0.0366798
ENSG00000169994.18	MYO7B	715.225	1430.99	1.00054	1.4511e-07	1.30352e-05
ENSG00000138735.16	PDE5A	63.7445	127.523	1.00038	8.3377e-05	0.00260618
ENSG00000245146.6	MALINC1	67.3046	134.543	0.99929	0.000226306	0.00542326
ENSG00000239665.8	AL157392.3	96.9265	192.582	0.990506	8.4831e-05	0.00263761
ENSG00000198756.12	COLGALT2	51.4288	101.707	0.983771	0.00363162	0.0402611
ENSG00000003436.16	TFPI	763.042	1508.72	0.983489	1.25988e-08	1.51864e-06
novel.35200	novel.35200	158.796	313.955	0.983381	0.00080762	0.0140284
ENSG00000153246.13	PLA2R1	68.3562	135.143	0.983339	6.93242e-05	0.00224356
ENSG00000127946.17	HIP1	118.436	233.82	0.981292	4.89558e-06	0.000260021
ENSG00000131015.5	ULBP2	59.6759	117.736	0.980339	0.00286444	0.034569
ENSG00000182700.4	IGIP	61.9511	121.783	0.975108	0.000242721	0.00567477
ENSG00000179981.10	TSHZ1	76.1058	149.417	0.973263	0.000191333	0.00487567
ENSG00000188488.14	SERPINA5	195.819	383.41	0.969365	6.10755e-05	0.00204344
ENSG00000117616.18	RSRP1	576.754	1128.27	0.968087	0.000384525	0.00803788
ENSG00000267280.5	TBX2-AS1	86.2273	168.629	0.967634	0.00119178	0.0188604
ENSG00000213057.5	C1orf220	172.74	337.662	0.966979	9.30355e-07	6.37008e-05
ENSG00000258711.2	AL358334.2	35.8339	70.0208	0.96646	0.00346222	0.0392424
ENSG00000132680.11	KHDC4	673.605	1316.02	0.966212	2.55905e-08	2.79965e-06
ENSG00000102780.16	DGKH	98.1259	191.546	0.964983	1.89939e-05	0.000794901
ENSG00000273983.1	HIST1H3G	92.3622	180.088	0.963326	7.69925e-06	0.000378015
novel.34184	novel.34184	69.5944	135.609	0.96241	0.000570996	0.010864
ENSG00000249790.2	AC092490.1	36.3	70.6673	0.961074	0.00227653	0.0293571
ENSG00000161642.17	ZNF385A	212.167	412.683	0.95983	0.00326094	0.0376608
ENSG00000122861.16	PLAU	43.7655	85.1235	0.959762	0.00378325	0.0413326
ENSG00000166831.9	RBPMS2	97.3321	189.098	0.95815	8.92766e-05	0.00274792
ENSG00000106211.9	HSPB1	628.486	1221.03	0.958145	2.80712e-08	3.05445e-06
ENSG00000175274.18	TP53I11	175.134	339.875	0.956544	4.29354e-05	0.00152972
ENSG00000025039.14	RRAGD	114.753	222.506	0.95531	2.34936e-05	0.000942083
ENSG00000057704.13	TMCC3	71.7384	139.024	0.954514	0.00022259	0.00537257
ENSG00000163734.4	CXCL3	141.271	273.292	0.951977	6.72644e-05	0.0021981
ENSG00000196167.9	COLCA1	105.039	203.119	0.951396	2.68891e-05	0.00105512
ENSG00000105855.10	ITGB8	290.223	559.624	0.947295	1.88455e-08	2.14328e-06
ENSG00000146039.10	SLC17A4	99.7029	192.14	0.946451	0.00309459	0.036379
novel.7811	novel.7811	140.665	270.885	0.94542	1.05107e-05	0.000482187
ENSG00000205403.13	CFI	158.019	303.846	0.94324	0.00121617	0.0191711
ENSG00000168955.3	TM4SF20	565.196	1079.83	0.933977	7.50255e-15	4.08179e-12
ENSG00000114770.17	ABCC5	438.235	836.782	0.933147	7.52707e-11	1.66505e-08
novel.28734	novel.28734	239.79	457.408	0.931711	0.00257454	0.0321051
ENSG00000135678.12	CPM	74.4522	141.567	0.927102	0.00199057	0.0268207
ENSG00000118271.10	TTR	4756.64	9041.35	0.926596	0.002976	0.0353641
ENSG00000149527.18	PLCH2	50.7517	96.4631	0.92652	0.00456202	0.0471909
ENSG00000278864.1	AC055811.4	77.316	146.952	0.926505	0.0021309	0.0280176
novel.6414	novel.6414	85.8497	163.129	0.926127	0.000176055	0.00457288
novel.32763	novel.32763	60.4426	114.809	0.925603	0.00231259	0.0296513
ENSG00000138079.13	SLC3A1	399.015	755.471	0.920933	8.98649e-07	6.19514e-05
ENSG00000162772.17	ATF3	76.3897	144.334	0.917957	0.000346402	0.00744191
ENSG00000130821.16	SLC6A8	599.215	1128.44	0.913182	7.02748e-05	0.00226599
ENSG00000153902.14	LGI4	217.525	409.571	0.912928	0.00247593	0.0313068
ENSG00000171236.10	LRG1	70.6664	133.011	0.912451	0.00343154	0.0389824
ENSG00000166863.12	TAC3	53.6558	100.821	0.909995	0.000791013	0.0138341
ENSG00000152926.14	ZNF117	70.9343	133.285	0.909956	0.000411323	0.00848257
novel.27447	novel.27447	279.188	524.352	0.909296	9.24505e-06	0.000435422
ENSG00000182578.13	CSF1R	126.286	236.465	0.904934	1.70539e-06	0.000105955
ENSG00000133065.11	SLC41A1	130.829	244.917	0.904612	0.000956401	0.0157548
ENSG00000147804.9	SLC39A4	811.206	1518.38	0.904389	0.00122943	0.0193348
ENSG00000007952.18	NOX1	443.121	825.641	0.897813	4.13908e-07	3.26744e-05
ENSG00000204257.15	HLA-DMA	46.1876	85.9053	0.895241	0.0036321	0.0402611
ENSG00000012822.16	CALCOCO1	407.289	755.99	0.892313	6.92991e-08	6.8475e-06
ENSG00000178462.12	TUBAL3	100.197	185.759	0.890597	0.000339248	0.00733518
ENSG00000163520.14	FBLN2	273.492	507.013	0.890523	1.88037e-06	0.000114356
ENSG00000221944.7	TIGD1	90.4215	167.513	0.889539	3.22449e-05	0.00121552
ENSG00000198719.9	DLL1	136.169	252.045	0.888282	0.00163073	0.0234643
ENSG00000233017.2	AL121832.1	142.871	264.327	0.887612	0.000136714	0.00379593
ENSG00000158516.12	CPA2	91.7295	169.639	0.887015	0.00187789	0.0258034
ENSG00000102287.19	GABRE	666.313	1231.17	0.885756	7.88023e-06	0.00038409
ENSG00000122176.12	FMOD	1577.99	2915.6	0.885704	0.00318967	0.0370289
ENSG00000006652.14	IFRD1	581.982	1073.63	0.883444	2.27637e-08	2.51776e-06
ENSG00000080031.10	PTPRH	104.618	192.996	0.883431	0.00118988	0.0188452
ENSG00000106333.13	PCOLCE	187.47	345.815	0.88334	1.31997e-05	0.000582699
ENSG00000132031.13	MATN3	125.602	231.609	0.882833	5.36328e-05	0.00184552
ENSG00000169894.13	MUC3A	626.839	1154.86	0.881554	0.00157536	0.0230662
ENSG00000101198.15	NKAIN4	57.0166	104.994	0.880845	0.00166152	0.0237884
ENSG00000074219.13	TEAD2	49.2536	90.6746	0.88047	0.00388306	0.0420021
ENSG00000184381.18	PLA2G6	173.937	319.672	0.878026	0.000476814	0.00944712
ENSG00000185513.16	L3MBTL1	107.862	198.23	0.877993	0.000210128	0.005171
ENSG00000140961.13	OSGIN1	252.025	461.931	0.874109	1.66929e-06	0.000104682
ENSG00000157214.14	STEAP2	320.804	587.114	0.871946	3.62315e-09	5.17262e-07
ENSG00000271976.1	AC012467.2	80.8835	147.733	0.869075	0.000411697	0.00848257
ENSG00000260916.7	CCPG1	662.192	1207.44	0.866635	2.10107e-09	3.22859e-07
ENSG00000179988.14	PSTK	329.387	596.116	0.855807	1.2765e-05	0.00056599
ENSG00000196154.12	S100A4	130.212	235.638	0.85571	0.000109508	0.0032134
ENSG00000102908.21	NFAT5	2443.71	4415.29	0.853434	6.57869e-06	0.000331072
ENSG00000125848.10	FLRT3	341.182	616.151	0.85274	0.000133002	0.00371851
ENSG00000213190.3	MLLT11	65.7014	118.1	0.846014	0.00205861	0.0273891
ENSG00000281398.4	SNHG4	552.409	992.445	0.84525	1.47687e-10	3.0336e-08
ENSG00000275437.1	AL121832.3	281.96	505.605	0.84252	0.000536299	0.0103705
ENSG00000103034.14	NDRG4	115.239	206.218	0.839539	0.00034991	0.00749328
ENSG00000275512.1	AC007998.4	93.4292	166.866	0.836745	0.000970996	0.01593
ENSG00000136542.9	GALNT5	310.716	554.18	0.834757	3.7257e-06	0.00020604
ENSG00000106526.10	ACTR3C	128.528	229.195	0.834491	0.00255029	0.0319064
ENSG00000088340.16	FER1L4	116.052	206.658	0.832478	0.0031111	0.0364531
ENSG00000272141.1	AL390719.2	60.9319	108.426	0.831435	0.00136747	0.0208224
ENSG00000154277.12	UCHL1	249.016	443.011	0.831106	0.00077677	0.0136562
ENSG00000283674.2	AC068587.4	189.801	337.238	0.829278	3.55481e-05	0.0013082
ENSG00000247400.3	DNAJC3-DT	69.379	123.141	0.82774	0.00404077	0.0431745
ENSG00000166278.15	C2	300.481	532.831	0.826403	8.71551e-06	0.000415742
ENSG00000143797.12	MBOAT2	61.3966	108.782	0.825204	0.00303178	0.0357946
ENSG00000254469.7	AP002495.2	278.615	493.606	0.825089	0.000260566	0.00598083
novel.7669	novel.7669	114.806	202.903	0.821587	0.000127672	0.00362672
ENSG00000241388.5	HNF1A-AS1	887.818	1567.92	0.820512	6.72393e-07	4.8688e-05
ENSG00000110195.13	FOLR1	428.667	756.917	0.820279	0.000897457	0.0150548
ENSG00000024422.12	EHD2	147.064	258.933	0.81614	0.000814686	0.0140904
ENSG00000115112.8	TFCP2L1	60.8101	106.916	0.814099	0.00236279	0.0301413
ENSG00000090339.9	ICAM1	561.137	984.833	0.811526	1.25587e-06	8.23476e-05
ENSG00000185339.8	TCN2	608.704	1063.11	0.804478	0.000264609	0.00606671
ENSG00000157557.12	ETS2	546.326	952.659	0.802197	0.000308967	0.00683423
ENSG00000118503.15	TNFAIP3	666.185	1159.77	0.799843	6.62141e-11	1.49763e-08
ENSG00000140450.9	ARRDC4	491.237	852.793	0.795777	0.000228046	0.00544675
ENSG00000137267.6	TUBB2A	675.2	1171.46	0.794917	8.58949e-09	1.08746e-06
ENSG00000250802.7	ZBED3-AS1	88.2505	152.794	0.791916	0.000578297	0.010972
ENSG00000197757.8	HOXC6	133.164	230.312	0.790384	0.00387412	0.0420021
ENSG00000267041.6	ZNF850	120.271	207.911	0.78967	0.000480754	0.00951054
ENSG00000189058.9	APOD	1816.91	3138.46	0.788569	6.73068e-11	1.50543e-08
ENSG00000118971.8	CCND2	653.1	1126.1	0.785964	1.0543e-11	3.03185e-09
ENSG00000160182.3	TFF1	623.455	1074.81	0.785725	0.00016897	0.00444104
ENSG00000158874.11	APOA2	6746.03	11623.9	0.784979	0.000205257	0.00510103
ENSG00000197956.10	S100A6	875.434	1507.73	0.784312	0.00329031	0.0378689
ENSG00000183718.5	TRIM52	286.397	492.754	0.782851	0.000618178	0.0115973
ENSG00000183091.19	NEB	849.073	1460.59	0.782595	2.89491e-06	0.000168912
ENSG00000124102.5	PI3	1049.19	1804.77	0.782545	9.9192e-07	6.70045e-05
ENSG00000144476.6	ACKR3	68.155	117.169	0.781701	0.00437135	0.0457594
ENSG00000143702.16	CEP170	207.105	355.945	0.781294	0.00204562	0.0273611
ENSG00000187134.14	AKR1C1	2794.54	4796.26	0.779297	8.32998e-07	5.84259e-05
ENSG00000164296.7	TIGD6	84.9199	145.537	0.777211	0.000725467	0.0130556
ENSG00000163739.4	CXCL1	349.781	597.878	0.773402	0.000139567	0.00385917
ENSG00000185495.10	AC138393.1	184.552	315.196	0.77222	0.000867812	0.0147543
ENSG00000285437.1	POLR2J3	181.692	309.769	0.769697	0.000175923	0.00457288
ENSG00000143429.10	LSP1P4	545.933	930.038	0.768567	8.42508e-05	0.00262941
ENSG00000133858.15	ZFC3H1	655.72	1115.12	0.766047	9.23273e-08	8.78468e-06
ENSG00000015413.9	DPEP1	261.469	443.155	0.761173	0.000877803	0.0148364
ENSG00000128512.15	DOCK4	84.7841	143.38	0.757976	0.00207725	0.0275643
novel.24661	novel.24661	176.225	297.887	0.757342	8.69918e-06	0.000415742
ENSG00000243649.8	CFB	2318.4	3914.7	0.755775	2.04625e-08	2.30118e-06
ENSG00000099994.11	SUSD2	749.504	1264.33	0.754365	0.00385846	0.041927
ENSG00000139625.13	MAP3K12	109.262	184.298	0.754244	0.000694528	0.0126295
ENSG00000225361.3	PPP1R26-AS1	76.4562	128.946	0.754057	0.00298385	0.0353947
ENSG00000254166.2	CASC19	308.821	520.512	0.753159	0.00481954	0.0487525
ENSG00000119125.16	GDA	470.523	792.067	0.751358	1.41314e-05	0.000618402
ENSG00000183508.5	TENT5C	184.321	309.853	0.749361	0.00132277	0.0203458
ENSG00000136840.19	ST6GALNAC4	140.635	235.578	0.74425	0.000353507	0.00754622
ENSG00000120885.21	CLU	988.866	1652.1	0.740457	3.57635e-08	3.78905e-06
ENSG00000250644.3	AC068580.4	259.835	433.94	0.739903	0.000430817	0.00874982
novel.35070	novel.35070	289.28	482.382	0.737709	0.00159343	0.0232097
ENSG00000163083.6	INHBB	93.9468	156.565	0.736843	0.00165046	0.0236636
ENSG00000181666.18	HKR1	170.042	283.096	0.735403	3.10893e-05	0.00118695
ENSG00000176842.14	IRX5	122.454	203.184	0.730555	0.000121611	0.00348723
ENSG00000108679.13	LGALS3BP	1842.89	3049.44	0.726573	6.41019e-08	6.41976e-06
ENSG00000236449.1	AC010894.3	139.494	230.435	0.724157	0.000260308	0.00598083
ENSG00000005238.19	FAM214B	90.9567	150.247	0.724083	0.0016059	0.0232902
ENSG00000179913.10	B3GNT3	331.598	547.156	0.722514	0.000225084	0.00541331
ENSG00000175745.13	NR2F1	76.586	126.288	0.72156	0.00248065	0.0313468
ENSG00000137502.10	RAB30	173.609	286.214	0.721248	0.00132585	0.0203736
ENSG00000106327.13	TFR2	95.2472	157.023	0.721228	0.00310771	0.0364477
ENSG00000173559.12	NABP1	763.271	1257.64	0.720455	2.85556e-07	2.36553e-05
ENSG00000214021.16	TTLL3	227.683	374.389	0.717511	4.3884e-06	0.000236199
ENSG00000131127.14	ZNF141	324.943	534.267	0.717376	4.31102e-05	0.00153323
ENSG00000263528.8	IKBKE	382.775	628.728	0.715942	0.000130062	0.00367971
ENSG00000161010.15	MRNIP	617.526	1010.57	0.7106	6.34466e-09	8.18705e-07
ENSG00000123104.12	ITPR2	272.607	445.836	0.70969	7.66811e-07	5.44202e-05
ENSG00000145860.11	RNF145	670.159	1095.99	0.709664	3.80085e-09	5.38197e-07
ENSG00000198393.8	ZNF26	122.864	200.173	0.70418	0.00284265	0.0343472
ENSG00000279417.1	AC019322.4	207.536	338.072	0.703971	0.000151567	0.00408988
ENSG00000076770.14	MBNL3	954.115	1553.05	0.702869	0.000232824	0.00550735
ENSG00000149289.11	ZC3H12C	468.112	760.08	0.699297	1.56895e-07	1.39132e-05
ENSG00000284968.1	AC093827.4	114.464	185.832	0.699099	0.0036926	0.0407363
ENSG00000140297.13	GCNT3	413.009	669.543	0.697002	0.000208233	0.00513065
ENSG00000138821.13	SLC39A8	137.718	223.196	0.6966	0.00316417	0.036839
ENSG00000176454.14	LPCAT4	330.362	534.332	0.69369	1.34279e-05	0.000591472
ENSG00000180822.11	PSMG4	277.881	448.662	0.691163	2.80167e-06	0.000164072
ENSG00000156453.13	PCDH1	688.725	1110.22	0.688847	5.03673e-06	0.000264035
ENSG00000013441.16	CLK1	747.791	1205.3	0.688683	1.14643e-06	7.55134e-05
ENSG00000196923.14	PDLIM7	340.402	548.018	0.686984	0.000162874	0.00434011
ENSG00000164236.12	ANKRD33B	210.789	338.945	0.685253	0.000662403	0.0121885
ENSG00000082512.15	TRAF5	242.741	390.299	0.68516	9.81921e-05	0.00294576
ENSG00000179532.12	DNHD1	226.347	363.696	0.684198	1.2364e-05	0.000552277
ENSG00000151632.17	AKR1C2	1174.89	1887.15	0.683689	0.000316698	0.00693704
ENSG00000185829.17	ARL17A	262.221	420.965	0.682916	0.00230393	0.0295967
ENSG00000103460.17	TOX3	264.778	425.063	0.682893	6.86473e-05	0.00222882
ENSG00000117115.13	PADI2	311.168	499.433	0.682597	1.98826e-06	0.000120553
ENSG00000184205.14	TSPYL2	299.818	481.103	0.68226	5.41763e-05	0.00185704
ENSG00000148677.6	ANKRD1	82.3322	132.096	0.682062	0.00390592	0.0421814
ENSG00000197608.11	ZNF841	172.796	276.901	0.6803	0.000182076	0.00469895
ENSG00000027697.14	IFNGR1	1368.36	2192.19	0.679924	9.75218e-05	0.00293071
ENSG00000165714.11	BORCS5	531.936	851.852	0.67935	0.00176902	0.0246951
ENSG00000256223.6	ZNF10	96.219	154.051	0.679011	0.00291974	0.0349896
ENSG00000075651.16	PLD1	513.577	819.772	0.674643	0.00353779	0.0397409
ENSG00000163297.17	ANTXR2	199.963	318.817	0.672995	0.000712657	0.0128777
ENSG00000169884.14	WNT10B	190.737	303.11	0.668256	0.00440058	0.0459686
ENSG00000168140.5	VASN	238.002	377.78	0.66657	2.51729e-05	0.00100144
ENSG00000101986.12	ABCD1	103.556	164.205	0.665081	0.00336134	0.0384154
ENSG00000229214.2	LINC00242	122.718	194.421	0.663836	0.000981129	0.0160701
ENSG00000115459.18	ELMOD3	162.327	257.055	0.663175	0.000289222	0.00647613
ENSG00000105520.10	PLPPR2	204.079	322.661	0.660889	0.000757958	0.0134666
ENSG00000060140.9	STYK1	101.112	159.513	0.65773	0.00170331	0.0241462
ENSG00000101115.13	SALL4	1079.54	1701.59	0.656463	3.53107e-06	0.000200227
ENSG00000095739.11	BAMBI	217.888	343.166	0.655316	0.000935378	0.0155613
ENSG00000050165.17	DKK3	345.535	543.742	0.654091	0.000130335	0.00367971
ENSG00000134955.11	SLC37A2	124.586	195.635	0.651024	0.00279863	0.0340196
ENSG00000108602.18	ALDH3A1	170.428	267.02	0.647784	0.00139058	0.0211263
ENSG00000102359.7	SRPX2	172.544	270.324	0.647722	0.00203967	0.0273178
ENSG00000172986.12	GXYLT2	239.713	375.151	0.646162	0.0010132	0.0164956
ENSG00000126562.17	WNK4	427.92	669.1	0.644878	0.000249589	0.00579497
ENSG00000141098.13	GFOD2	200.712	313.347	0.642636	0.00388285	0.0420021
ENSG00000072954.7	TMEM38A	180.339	281.395	0.641887	0.00015122	0.00408677
ENSG00000163898.10	LIPH	395.598	615.896	0.638653	0.000121297	0.00348317
ENSG00000278768.2	BACE1-AS	174.564	271.6	0.637726	0.00463397	0.04752
ENSG00000204514.10	ZNF814	148.387	230.801	0.637281	0.00187701	0.0258034
ENSG00000135473.15	PAN2	456.794	710.348	0.636983	0.00329921	0.037907
ENSG00000104783.13	KCNN4	211.676	327.341	0.628939	0.00188315	0.0258403
ENSG00000165959.12	CLMN	222.727	344.332	0.628522	0.00244909	0.0310847
ENSG00000139289.13	PHLDA1	450.779	696.655	0.628024	0.000397663	0.00826958
ENSG00000111801.16	BTN3A3	192.745	297.871	0.627993	0.000231793	0.00550235
ENSG00000065618.20	COL17A1	375.025	578.172	0.624514	0.000107188	0.00315454
ENSG00000164463.12	CREBRF	298.401	459.802	0.623761	0.00159471	0.0232116
ENSG00000164171.11	ITGA2	363.959	559.701	0.620879	0.000818794	0.0141116
ENSG00000115355.16	CCDC88A	207.143	318.241	0.619496	0.00343532	0.0390033
ENSG00000166897.15	ELFN2	217.058	333.338	0.618906	0.00191267	0.0260501
ENSG00000091129.20	NRCAM	1136.13	1736.35	0.61193	1.01585e-05	0.000470091
ENSG00000167244.20	IGF2	20979.2	31915.2	0.605283	4.39371e-07	3.44146e-05
ENSG00000143847.15	PPFIA4	118.124	179.552	0.604106	0.00479838	0.0486362
ENSG00000101187.16	SLCO4A1	810.158	1231.06	0.603626	0.000395221	0.00822731
ENSG00000125378.16	BMP4	198.026	300.871	0.603453	0.00388118	0.0420021
ENSG00000196739.15	COL27A1	968.407	1470.74	0.602856	0.00223789	0.0291013
ENSG00000156735.11	BAG4	250.764	379.553	0.597969	0.00224103	0.0291169
ENSG00000173276.14	ZBTB21	309.231	467.859	0.597389	0.00445095	0.0463301
ENSG00000214135.8	AC132008.2	534.098	807.593	0.596524	0.000207615	0.00513065
ENSG00000144369.13	FAM171B	231.359	349.41	0.594788	0.000236807	0.00555585
ENSG00000179546.4	HTR1D	158.145	238.819	0.594674	0.00113232	0.0180758
ENSG00000144820.8	ADGRG7	286.851	432.737	0.593192	0.0046254	0.047481
ENSG00000150687.12	PRSS23	1383.06	2084.96	0.592164	0.00114705	0.0182531
ENSG00000006025.12	AC003665.1	578.795	868.873	0.586092	0.00225831	0.029197
ENSG00000137801.10	THBS1	374.283	561.678	0.585613	0.00143775	0.0215984
ENSG00000040933.15	INPP4A	540.715	810.92	0.584691	0.000150631	0.00408102
ENSG00000154917.11	RAB6B	131.405	196.888	0.58336	0.00326925	0.0376918
ENSG00000134909.18	ARHGAP32	1020.42	1528.69	0.583136	0.000276307	0.00624951
ENSG00000198203.10	SULT1C2	418.238	626.434	0.582837	0.00483832	0.0488442
ENSG00000155093.19	PTPRN2	304.441	455.736	0.582033	0.00321503	0.0372588
ENSG00000033867.16	SLC4A7	237.581	354.225	0.576248	0.00254228	0.0318458
ENSG00000128641.19	MYO1B	2991.74	4455.61	0.574638	2.18041e-07	1.86922e-05
ENSG00000164125.15	GASK1B	576.996	857.679	0.571877	3.49913e-06	0.000198976
ENSG00000168394.11	TAP1	217.345	322.644	0.569953	0.00371082	0.040851
novel.32424	novel.32424	256.029	379.787	0.568885	0.00041675	0.00855166
ENSG00000151914.20	DST	2533.79	3756.86	0.56823	3.20152e-05	0.00121102
ENSG00000197712.12	FAM114A1	389.976	577.885	0.567398	6.1609e-05	0.00205197
ENSG00000172375.13	C2CD2L	348.728	516.751	0.567367	0.000660078	0.0121679
ENSG00000188994.13	ZNF292	809.844	1199.48	0.566693	0.000781861	0.0137218
ENSG00000179406.7	LINC00174	251.197	371.382	0.564086	0.00171462	0.0242724
ENSG00000123240.17	OPTN	1377.64	2033.5	0.561764	0.000976192	0.0160022
ENSG00000091490.11	SEL1L3	242.863	358.318	0.561097	0.000359154	0.00764245
ENSG00000233006.7	MIR3936HG	179.843	265.125	0.559931	0.00147475	0.0219902
ENSG00000259820.1	AC083843.3	310.398	457.478	0.559584	0.00431705	0.0453797
ENSG00000214029.5	ZNF891	181.824	267.81	0.55867	0.00232096	0.0297338
ENSG00000125347.14	IRF1	289.814	426.283	0.556683	0.000119093	0.0034346
ENSG00000198626.16	RYR2	404.296	594.2	0.555536	0.000793125	0.0138566
ENSG00000124201.15	ZNFX1	1154.65	1695.05	0.553873	4.21875e-07	3.31733e-05
ENSG00000138623.10	SEMA7A	214.834	314.869	0.55153	0.00331077	0.0380057
ENSG00000155629.15	PIK3AP1	186.066	271.76	0.546518	0.00357214	0.0399484
ENSG00000169213.7	RAB3B	433.26	632.402	0.545609	0.00359208	0.0400064
ENSG00000286058.1	AC018865.3	821.742	1199.12	0.545219	1.71228e-05	0.000730257
ENSG00000163874.11	ZC3H12A	376.586	549.224	0.544416	7.51534e-05	0.00240133
ENSG00000125775.15	SDCBP2	423.688	616.755	0.541697	0.000863138	0.0147121
ENSG00000007171.17	NOS2	521.843	758.202	0.538967	0.000190751	0.00487567
ENSG00000127481.15	UBR4	3403.52	4942.69	0.538268	4.57684e-05	0.00161635
ENSG00000242588.6	AC108010.1	748.685	1085.78	0.536296	0.000373902	0.0078594
ENSG00000112378.12	PERP	4321.28	6266.74	0.536256	0.000234188	0.00553288
ENSG00000178607.16	ERN1	391.911	568.183	0.535828	0.00365809	0.0404824
ENSG00000171992.13	SYNPO	1500.69	2173.41	0.53433	6.16249e-05	0.00205197
ENSG00000183742.12	MACC1	1170.99	1687.25	0.526946	0.000110093	0.00322588
ENSG00000064270.12	ATP2C2	410.675	590.83	0.524746	8.63184e-05	0.00267321
ENSG00000180263.14	FGD6	582.854	838.326	0.524377	0.000155031	0.00416103
ENSG00000165655.17	ZNF503	764.236	1098.97	0.524058	0.0035141	0.0395852
ENSG00000156510.13	HKDC1	1105.43	1589.56	0.524011	0.00380159	0.0415
ENSG00000101236.17	RNF24	322.598	460.043	0.512029	0.00214737	0.0281654
ENSG00000119231.11	SENP5	520.752	740.776	0.508441	0.000268382	0.00612531
ENSG00000059728.11	MXD1	434.665	616.864	0.505047	9.75449e-05	0.00293071
ENSG00000187837.3	HIST1H1C	274.096	387.686	0.500208	0.0048501	0.0489386
ENSG00000110218.9	PANX1	1229.97	869.679	-0.500066	0.00141522	0.0213716
ENSG00000178026.13	LRRC75B	508.569	359.558	-0.500219	0.00458448	0.0473496
ENSG00000173726.11	TOMM20	5200.85	3674.63	-0.50115	4.82005e-06	0.000257314
ENSG00000166803.13	PCLAF	1182.76	835.517	-0.50141	0.00164753	0.023641
ENSG00000128272.14	ATF4	5242.85	3703.05	-0.501637	0.000147366	0.00401418
ENSG00000153310.19	FAM49B	668.291	471.9	-0.501997	0.00280942	0.034089
ENSG00000121774.18	KHDRBS1	3263.84	2302.94	-0.503092	0.000180377	0.0046611
ENSG00000185608.8	MRPL40	405.315	285.939	-0.503336	0.00273356	0.0334711
ENSG00000184887.13	BTBD6	522.793	368.604	-0.504167	0.000202433	0.00504328
ENSG00000166226.13	CCT2	3841.62	2708.27	-0.504342	0.00104958	0.0169656
ENSG00000049449.9	RCN1	1533.88	1081.14	-0.504642	0.000276212	0.00624951
ENSG00000197451.12	HNRNPAB	3982.02	2803.79	-0.506123	0.000172572	0.00451738
ENSG00000092841.18	MYL6	3918.21	2756.25	-0.507488	0.00123471	0.0193723
ENSG00000067704.10	IARS2	6596.9	4640.37	-0.507548	0.00156276	0.0229288
ENSG00000115561.16	CHMP3	3264.94	2295.35	-0.50834	5.68318e-07	4.23713e-05
ENSG00000177613.8	CSTF2T	1263.14	887.98	-0.508416	0.00168919	0.0240305
ENSG00000226416.1	MRPL23-AS1	763.446	536.692	-0.508432	0.000765932	0.0135683
ENSG00000131724.11	IL13RA1	1183.06	831.541	-0.508659	0.000313665	0.00690064
ENSG00000023697.13	DERA	2831.01	1988.93	-0.509326	0.00274525	0.0335734
ENSG00000087884.14	AAMDC	401.903	282.189	-0.510187	0.00217262	0.0283992
ENSG00000278535.5	DHRS11	2174.85	1527	-0.510211	0.000926414	0.0154377
ENSG00000183648.10	NDUFB1	301.558	211.66	-0.510683	0.00440436	0.0459686
ENSG00000111358.14	GTF2H3	714.027	501.02	-0.51111	0.00159214	0.0232077
ENSG00000184009.11	ACTG1	29927.1	20996.7	-0.511287	9.60339e-07	6.50897e-05
ENSG00000116017.6	ARID3A	6794.15	4760.3	-0.513241	0.00148892	0.0221523
ENSG00000162849.16	KIF26B	468.494	328.187	-0.513512	0.000361897	0.00768458
ENSG00000158169.13	FANCC	543.371	380.556	-0.513827	0.00142197	0.0214414
ENSG00000167693.17	NXN	1135.84	795.396	-0.514013	0.00142924	0.0215028
ENSG00000140479.17	PCSK6	1531.23	1072.04	-0.514329	5.40233e-07	4.0859e-05
ENSG00000018699.13	TTC27	469.304	328.514	-0.514569	0.00408264	0.0435064
ENSG00000175283.7	DOLK	652.769	456.497	-0.515967	0.00429423	0.0452107
ENSG00000074201.8	CLNS1A	3474.46	2429.36	-0.516211	0.00161721	0.0233326
ENSG00000076242.14	MLH1	767.787	536.838	-0.51622	0.000192732	0.00489242
ENSG00000103067.13	ESRP2	2558.57	1788.95	-0.516227	5.34527e-05	0.00184247
ENSG00000166477.13	LEO1	573.462	400.631	-0.517424	0.00151617	0.0224086
ENSG00000137154.12	RPS6	11291	7886.19	-0.517778	7.89937e-05	0.00250023
ENSG00000117593.11	DARS2	1659.34	1158.87	-0.517889	0.000195944	0.0049428
ENSG00000115425.14	PECR	1215.99	849.224	-0.517913	0.000133248	0.00372023
ENSG00000113790.11	EHHADH	1467.07	1024.35	-0.518222	5.4164e-06	0.000278143
ENSG00000182718.16	ANXA2	9772.4	6817.59	-0.519453	2.23516e-05	0.000903488
ENSG00000053371.12	AKR7A2	1107.53	772.255	-0.520203	0.00336445	0.0384154
ENSG00000115875.19	SRSF7	2876.11	2005.3	-0.520303	0.00467515	0.0478307
ENSG00000039600.11	SOX30	318.313	221.816	-0.521082	0.000938021	0.0155795
ENSG00000100105.18	PATZ1	905.802	630.986	-0.521588	0.000967645	0.015901
ENSG00000197296.6	FITM2	894.893	623.36	-0.521649	0.000388183	0.00809754
ENSG00000124193.15	SRSF6	8212.62	5714.84	-0.52313	5.10053e-06	0.000266685
ENSG00000156508.18	EEF1A1	183173	127429	-0.523508	0.000151249	0.00408677
ENSG00000105967.16	TFEC	3361.01	2337.51	-0.523923	8.20168e-06	0.000396874
ENSG00000146416.18	AIG1	1537.51	1069.03	-0.524285	1.80898e-06	0.000110683
ENSG00000168672.4	FAM84B	830.497	577.447	-0.524286	4.19788e-05	0.0015063
ENSG00000175643.10	RMI2	638.477	443.755	-0.524871	0.00289877	0.0348466
ENSG00000130713.16	EXOSC2	791.292	549.759	-0.52541	0.00161154	0.0232915
ENSG00000107758.15	PPP3CB	509.33	353.827	-0.525554	0.00172896	0.0243044
ENSG00000130159.14	ECSIT	1142.91	793.718	-0.526011	0.000149249	0.00405998
ENSG00000117305.15	HMGCL	586.462	407.152	-0.526472	0.00260957	0.0323663
ENSG00000101670.12	LIPG	362.037	251.297	-0.526747	0.00354394	0.0397878
ENSG00000171425.10	ZNF581	623.531	432.636	-0.527308	0.000571842	0.0108699
ENSG00000166902.5	MRPL16	1017.3	705.768	-0.527479	0.000255529	0.00590563
ENSG00000255774.2	AP000439.2	1188.96	824.529	-0.528063	0.00309879	0.0363936
ENSG00000063241.8	ISOC2	697.026	483.27	-0.528382	0.00369902	0.0407756
ENSG00000179091.5	CYC1	3284.86	2276.72	-0.528872	0.00467614	0.0478307
ENSG00000132780.17	NASP	2507.76	1738.11	-0.528885	0.0046278	0.047481
ENSG00000100348.10	TXN2	982.483	680.66	-0.529499	0.00296109	0.0352702
ENSG00000170734.11	POLH	353.834	245.031	-0.530112	0.00297204	0.035338
ENSG00000186834.3	HEXIM1	1415.1	979.89	-0.530208	0.000860806	0.0146914
ENSG00000167325.15	RRM1	2456.14	1700	-0.530858	0.00073128	0.01312
ENSG00000167711.13	SERPINF2	3108.65	2148.42	-0.533015	3.82989e-05	0.00138661
ENSG00000161542.16	PRPSAP1	730.989	505.162	-0.533103	0.00031435	0.00690815
ENSG00000125445.11	MRPS7	1560.96	1077.25	-0.535086	0.000789049	0.0138118
ENSG00000170144.20	HNRNPA3	7208.87	4971.95	-0.53596	2.14478e-06	0.000129653
ENSG00000141985.9	SH3GL1	2992.37	2062.98	-0.536564	3.84379e-07	3.04628e-05
ENSG00000149474.13	KAT14	1146.64	790.219	-0.537083	0.000696636	0.0126564
ENSG00000122378.14	PRXL2A	1502.92	1035.51	-0.53743	0.00335469	0.0383911
ENSG00000135446.17	CDK4	3358.1	2313.02	-0.537864	3.49758e-05	0.00129507
ENSG00000137193.14	PIM1	683.51	470.78	-0.537911	0.00016656	0.00441166
ENSG00000090520.11	DNAJB11	1749.42	1204.84	-0.538037	0.00196815	0.0266076
ENSG00000213619.10	NDUFS3	1435.69	987.731	-0.539554	0.00287189	0.0346004
ENSG00000063176.15	SPHK2	2812.64	1933.71	-0.54055	0.000853338	0.0146193
ENSG00000197483.10	ZNF628	354.522	243.693	-0.540808	0.000622745	0.0116396
ENSG00000180979.10	LRRC57	347.104	238.591	-0.54083	0.00246378	0.0311941
ENSG00000186468.13	RPS23	10830.3	7437.49	-0.542185	8.32946e-05	0.00260618
ENSG00000135638.13	EMX1	361.629	248.293	-0.542467	0.00103114	0.0167395
ENSG00000164104.11	HMGB2	2461.42	1689.38	-0.542993	3.85571e-05	0.00139346
ENSG00000229117.9	RPL41	11147.4	7650.05	-0.543169	0.00123624	0.0193812
ENSG00000165996.14	HACD1	286.211	196.394	-0.54333	0.00453827	0.0469935
ENSG00000085788.13	DDHD2	908.014	622.904	-0.543705	4.96643e-06	0.00026309
ENSG00000008323.15	PLEKHG6	3430.82	2351.65	-0.54488	5.22834e-06	0.000272286
ENSG00000136295.15	TTYH3	3230.43	2213.9	-0.545133	0.00204333	0.0273485
ENSG00000090266.13	NDUFB2	921.401	631.29	-0.545528	0.000744564	0.0132873
ENSG00000184428.12	TOP1MT	537.25	367.629	-0.547346	0.00103208	0.0167412
ENSG00000186918.14	ZNF395	1531.8	1047.81	-0.547848	0.000248657	0.00579336
ENSG00000148180.19	GSN	6959.61	4759.76	-0.548116	0.00108448	0.0174506
ENSG00000117118.9	SDHB	1728.41	1181.96	-0.548262	6.3227e-05	0.00208992
ENSG00000169288.18	MRPL1	373.608	255.458	-0.548438	0.00102594	0.0166819
ENSG00000114023.15	FAM162A	1799.5	1229.73	-0.549263	0.000194823	0.00492686
ENSG00000006611.16	USH1C	2966.11	2024.58	-0.550948	0.000358985	0.00764245
ENSG00000130021.13	PUDP	1234.56	842.51	-0.551226	1.45961e-06	9.26877e-05
ENSG00000032742.17	IFT88	280.23	191.228	-0.551315	0.00158439	0.0231435
ENSG00000099194.6	SCD	17670.5	12055.4	-0.551656	0.000942759	0.0156324
ENSG00000114738.11	MAPKAPK3	832.343	567.644	-0.552191	0.00148158	0.0220593
ENSG00000173812.11	EIF1	3865.54	2635.89	-0.552381	5.29399e-06	0.000273954
ENSG00000116704.8	SLC35D1	778.946	531.041	-0.5527	0.000185311	0.00476675
ENSG00000285976.1	AL135905.2	3354.18	2285.21	-0.553635	1.29963e-08	1.54907e-06
ENSG00000071051.14	NCK2	3030.83	2063.81	-0.554405	0.00151191	0.0223949
ENSG00000108479.11	GALK1	1283.08	873.647	-0.55449	8.91055e-05	0.00274685
ENSG00000063046.17	EIF4B	8359.9	5691.14	-0.55477	0.000284003	0.00637345
ENSG00000125457.14	MIF4GD	306.22	208.418	-0.55509	0.0013623	0.0207594
ENSG00000196363.9	WDR5	1203.16	818.408	-0.555939	1.13255e-05	0.000512318
ENSG00000053372.5	MRTO4	684.697	464.281	-0.560467	0.00061527	0.0115535
ENSG00000102317.18	RBM3	2179.95	1476.73	-0.561891	0.00189914	0.0259889
ENSG00000113621.14	TXNDC15	450.148	304.922	-0.561956	0.000150229	0.00407561
ENSG00000170779.10	CDCA4	544.37	368.365	-0.56345	0.00253213	0.0317779
ENSG00000116117.18	PARD3B	533.716	360.671	-0.565389	0.00263121	0.0326147
ENSG00000120533.13	ENY2	421.115	284.572	-0.56542	0.00346817	0.0392877
ENSG00000239789.6	MRPS17	319.259	215.673	-0.565879	0.000485523	0.00956319
ENSG00000072506.12	HSD17B10	972.38	656.223	-0.567334	0.00376479	0.0412773
ENSG00000171612.7	SLC25A33	630.653	425.488	-0.567727	0.000414455	0.00853064
ENSG00000120699.13	EXOSC8	575.681	388.346	-0.567926	0.00394831	0.042457
ENSG00000165029.16	ABCA1	1300.16	876.338	-0.569133	0.000372404	0.00785795
ENSG00000110063.10	DCPS	918.344	618.537	-0.570176	0.00010584	0.003124
ENSG00000107829.14	FBXW4	593.38	399.582	-0.570465	0.000324092	0.00703773
ENSG00000162817.7	C1orf115	3532.99	2378.93	-0.570575	1.09351e-06	7.31308e-05
ENSG00000178252.18	WDR6	4006.9	2694.92	-0.572245	0.00348221	0.0394024
ENSG00000068383.19	INPP5A	972.67	654.142	-0.572346	0.000391634	0.00816107
ENSG00000169100.14	SLC25A6	14130.6	9497.24	-0.573238	9.09542e-06	0.00042979
ENSG00000115271.11	GCA	836.077	560.83	-0.576071	0.000990086	0.0161935
ENSG00000173511.9	VEGFB	1308.24	877.517	-0.576125	0.00191055	0.0260389
ENSG00000230124.8	ACBD6	841.642	564.215	-0.576961	5.02853e-06	0.000264035
ENSG00000182944.17	EWSR1	4949.16	3317.63	-0.57703	1.0301e-08	1.27214e-06
ENSG00000169439.12	SDC2	1255.28	841.429	-0.577095	4.83182e-06	0.000257314
ENSG00000011143.16	MKS1	351.471	235.419	-0.578176	0.000250202	0.00579741
ENSG00000136574.17	GATA4	250.291	167.565	-0.578887	0.0034226	0.0389029
ENSG00000099901.17	RANBP1	2148.2	1438.03	-0.579034	0.000734452	0.0131535
ENSG00000171530.14	TBCA	1596.68	1068.82	-0.579051	0.000168916	0.00444104
ENSG00000132475.10	H3F3B	7053.46	4717.2	-0.580401	0.000315467	0.00691775
ENSG00000184209.14	SNRNP35	224.871	150.387	-0.580419	0.00120829	0.0190768
ENSG00000138442.9	WDR12	1218.54	814.63	-0.580931	7.48956e-06	0.000370429
ENSG00000187147.18	RNF220	1196.8	799.879	-0.581334	0.00388285	0.0420021
ENSG00000198830.11	HMGN2	3808.88	2543.44	-0.582586	3.36583e-05	0.00125703
ENSG00000137547.8	MRPL15	662.628	442.065	-0.58394	5.188e-05	0.0017975
ENSG00000067064.11	IDI1	1794.19	1196.85	-0.584093	0.0017219	0.0243004
ENSG00000130005.12	GAMT	2675.65	1784.79	-0.584136	1.7669e-05	0.000748793
ENSG00000175581.13	MRPL48	663.335	442.461	-0.584187	0.000130281	0.00367971
ENSG00000262246.6	CORO7	1095	730.386	-0.5842	0.000166065	0.00441015
ENSG00000110237.4	ARHGEF17	2044.24	1363.25	-0.58452	0.000856286	0.0146474
ENSG00000113328.19	CCNG1	3596.67	2398.5	-0.584529	5.73865e-06	0.000291715
ENSG00000145050.16	MANF	497.465	331.619	-0.585071	0.000405256	0.00839281
ENSG00000178537.10	SLC25A20	663.822	442.482	-0.585176	0.00214959	0.0281654
ENSG00000125652.8	ALKBH7	854.329	569.095	-0.586121	0.000429278	0.00873748
ENSG00000157870.16	PRXL2B	977.416	651.082	-0.586133	0.00331158	0.0380057
ENSG00000145425.10	RPS3A	17718.9	11796.8	-0.586892	0.00101367	0.0164956
ENSG00000120802.13	TMPO	5163.46	3435.93	-0.587638	2.0876e-05	0.000862902
ENSG00000006042.12	TMEM98	2574.2	1712.69	-0.587857	3.94965e-06	0.000215465
ENSG00000116771.6	AGMAT	1830.23	1217.63	-0.587949	3.71508e-06	0.000206018
ENSG00000176623.12	RMDN1	517.515	344.104	-0.588755	2.8849e-05	0.00111894
ENSG00000197894.11	ADH5	2254.06	1498.55	-0.588957	4.78103e-07	3.71591e-05
ENSG00000120915.13	EPHX2	1169.03	777.032	-0.58927	3.28967e-05	0.00123402
ENSG00000109919.10	MTCH2	2980.92	1979.87	-0.590347	0.000674014	0.0123569
ENSG00000123094.15	RASSF8	400.025	265.605	-0.590811	0.0012771	0.0198672
ENSG00000140905.10	GCSH	1177.22	780.609	-0.592716	2.17362e-06	0.000131003
ENSG00000135900.4	MRPL44	1699.81	1126.7	-0.593261	0.00112036	0.0178991
ENSG00000162062.15	TEDC2	352.504	233.594	-0.593638	0.00338178	0.0385696
ENSG00000008382.15	MPND	608.452	403.113	-0.593958	0.000865368	0.014731
ENSG00000135069.14	PSAT1	544.918	360.963	-0.594188	0.00259749	0.0322762
ENSG00000198585.11	NUDT16	884.639	585.612	-0.595145	0.00480337	0.0486426
ENSG00000135698.10	MPHOSPH6	354.927	234.91	-0.595412	0.00185484	0.0255743
ENSG00000169902.15	TPST1	527.329	348.874	-0.595998	0.000351621	0.00751394
ENSG00000180767.9	CHST13	2251.9	1489.35	-0.596462	3.54547e-07	2.87783e-05
ENSG00000119411.11	BSPRY	224.183	148.155	-0.597566	0.00459213	0.0473505
ENSG00000168653.11	NDUFS5	903.92	597.238	-0.597889	8.57809e-05	0.00266066
ENSG00000163631.17	ALB	11718.7	7736.89	-0.598991	9.58423e-05	0.00290121
ENSG00000143013.13	LMO4	1385.28	914.148	-0.59968	0.00287304	0.0346004
ENSG00000144749.13	LRIG1	1909.44	1259.87	-0.599869	0.00409691	0.0436123
ENSG00000196730.13	DAPK1	1157.27	763.218	-0.600555	0.00019575	0.0049428
ENSG00000075624.15	ACTB	62440.2	41150.6	-0.601562	3.02929e-07	2.49916e-05
ENSG00000178401.16	DNAJC22	3172.27	2088.18	-0.603269	8.87829e-05	0.0027411
ENSG00000178171.10	AMER3	274.127	180.443	-0.603299	0.00133386	0.0204655
ENSG00000106799.13	TGFBR1	853.83	561.935	-0.603546	7.3964e-05	0.00237085
ENSG00000197444.10	OGDHL	1372.93	903.084	-0.604323	0.000211262	0.00519255
ENSG00000143198.13	MGST3	2058.04	1353.42	-0.604658	7.39211e-08	7.22346e-06
ENSG00000100504.17	PYGL	2820.68	1854.79	-0.604782	5.32359e-07	4.07467e-05
ENSG00000184005.11	ST6GALNAC3	211.16	138.839	-0.604918	0.00432668	0.0454099
ENSG00000196372.13	ASB13	1017.77	669.038	-0.605244	0.0031572	0.0368005
ENSG00000103257.9	SLC7A5	2129.34	1398.86	-0.606155	7.49591e-05	0.00239893
ENSG00000164096.13	C4orf3	1666.94	1094.44	-0.607013	0.00293919	0.0351287
ENSG00000173085.14	COQ2	318.337	209.003	-0.607032	0.000376239	0.00789528
ENSG00000124299.14	PEPD	6100.99	4004.66	-0.607364	3.58123e-05	0.00131204
ENSG00000141401.12	IMPA2	1394.62	915.396	-0.607402	0.000431188	0.00874982
ENSG00000018408.14	WWTR1	1520.93	998.178	-0.607582	3.12096e-07	2.56428e-05
ENSG00000138668.19	HNRNPD	4178.78	2741.62	-0.608055	5.7216e-08	5.84649e-06
ENSG00000115392.11	FANCL	430.716	282.377	-0.609116	0.00130803	0.0201922
ENSG00000091262.15	ABCC6	1605.29	1051.48	-0.610408	0.00296969	0.035338
ENSG00000075089.9	ACTR6	558.499	365.792	-0.610531	0.00184948	0.0255701
ENSG00000149600.11	COMMD7	1525.16	998.828	-0.61065	1.85562e-05	0.000779826
ENSG00000135269.18	TES	1783.51	1167.95	-0.610747	1.36662e-05	0.000600657
ENSG00000148303.17	RPL7A	24122.1	15795.1	-0.610876	0.000520644	0.0101457
ENSG00000143412.10	ANXA9	792.481	518.429	-0.612229	8.87332e-07	6.1468e-05
ENSG00000066557.6	LRRC40	301.819	197.335	-0.613041	0.00302843	0.035776
ENSG00000170191.5	NANP	204.926	133.904	-0.613908	0.00442823	0.0461627
ENSG00000164494.12	PDSS2	397.622	259.682	-0.614653	0.00017476	0.00456209
ENSG00000166938.13	DIS3L	375.443	245.029	-0.615644	0.000126761	0.00361429
ENSG00000132341.12	RAN	8045.83	5249.25	-0.616128	0.00013076	0.00368654
ENSG00000178301.3	AQP11	565.679	368.671	-0.61765	0.0017455	0.0244856
ENSG00000161547.16	SRSF2	7146.17	4651.27	-0.619546	1.32788e-06	8.59493e-05
ENSG00000162881.6	OXER1	627.12	407.983	-0.620233	6.77571e-05	0.00221062
ENSG00000162639.16	HENMT1	354.755	230.777	-0.620325	0.00138647	0.0210798
ENSG00000125821.12	DTD1	645.442	419.512	-0.621574	0.000405103	0.00839281
ENSG00000100104.13	SRRD	337.209	219.163	-0.621636	0.00447006	0.0464581
ENSG00000242485.6	MRPL20	723.936	470.433	-0.621874	0.00126815	0.0198198
ENSG00000169499.15	PLEKHA2	554.814	360.511	-0.621963	0.000270824	0.00615609
ENSG00000159259.8	CHAF1B	428.617	278.507	-0.621977	0.000596314	0.0112395
ENSG00000144655.15	CSRNP1	415.489	269.825	-0.622785	0.00242143	0.0307723
ENSG00000166788.10	SAAL1	562.247	365.085	-0.622973	0.000448307	0.00901088
ENSG00000120254.15	MTHFD1L	563.214	365.622	-0.62333	0.000167282	0.00442495
ENSG00000260401.1	AP002761.4	220.01	142.808	-0.623491	0.00198197	0.0267227
ENSG00000167992.13	VWCE	538.725	349.605	-0.623824	0.00230928	0.0296466
ENSG00000101945.16	SUV39H1	435.039	282.132	-0.624777	0.00303426	0.0358029
ENSG00000181163.13	NPM1	16029.5	10383.3	-0.626469	0.000411643	0.00848257
ENSG00000096092.6	TMEM14A	735.9	476.193	-0.627963	4.3341e-05	0.00153872
ENSG00000218336.9	TENM3	1119.74	724.231	-0.628638	0.000223102	0.0053785
ENSG00000111142.14	METAP2	3115.3	2014.85	-0.628703	0.00287391	0.0346004
ENSG00000214796.8	AC098934.1	348.523	225.298	-0.62942	0.00204815	0.0273767
ENSG00000029153.14	ARNTL2	628.959	406.563	-0.629489	0.000360018	0.00765275
ENSG00000232112.3	TMA7	593.373	383.225	-0.630745	0.000766379	0.0135683
ENSG00000038210.13	PI4K2B	999.863	644.747	-0.632997	0.00413562	0.0438851
ENSG00000242616.4	GNG10	1161.36	748.723	-0.633309	0.00211957	0.0279234
ENSG00000213551.5	DNAJC9	1864.42	1200.88	-0.63463	0.000622689	0.0116396
ENSG00000085511.20	MAP3K4	614.133	395.448	-0.635063	7.57877e-06	0.000373009
ENSG00000276234.5	TADA2A	329.006	211.689	-0.636164	0.00041044	0.00848257
ENSG00000136932.13	TRMO	183.663	118.144	-0.636512	0.00205277	0.0273873
ENSG00000126945.9	HNRNPH2	1732.65	1113.73	-0.637575	0.00160236	0.0232592
ENSG00000198911.12	SREBF2	4292.37	2758.7	-0.637786	0.000752492	0.0134169
ENSG00000172478.18	MAB21L4	1154.23	741.353	-0.638695	0.000279778	0.00629266
ENSG00000057294.14	PKP2	4190.83	2689.45	-0.639922	5.58518e-12	1.7846e-09
ENSG00000115129.14	TP53I3	564.084	361.932	-0.64019	0.000817363	0.0141001
ENSG00000066583.12	ISOC1	1266.75	812.27	-0.6411	1.81586e-07	1.58927e-05
ENSG00000166275.15	BORCS7	678.554	435.066	-0.641229	0.000100458	0.00299145
ENSG00000187953.10	PMS2CL	517.321	331.636	-0.641459	0.00275311	0.0336491
ENSG00000118276.11	B4GALT6	619.881	397.315	-0.641708	2.06274e-05	0.000856145
ENSG00000132646.11	PCNA	2635.4	1688.89	-0.641944	1.0759e-11	3.05041e-09
ENSG00000111669.15	TPI1	16279	10428.9	-0.64242	0.000312618	0.00688512
ENSG00000128602.10	SMO	1645.73	1054.18	-0.642603	0.00314747	0.0367509
ENSG00000136444.10	RSAD1	1953.65	1249.85	-0.644419	0.000880814	0.0148655
ENSG00000145494.11	NDUFS6	949.776	607.369	-0.645013	6.11103e-05	0.00204344
ENSG00000169021.6	UQCRFS1	3516.66	2247.5	-0.645881	0.000910303	0.0152449
ENSG00000064225.12	ST3GAL6	605.666	386.682	-0.647376	0.000153708	0.00413657
ENSG00000149636.15	DSN1	970.168	618.712	-0.648967	0.000432182	0.00876115
ENSG00000004059.11	ARF5	3384.23	2156.91	-0.649861	0.000145189	0.00397982
ENSG00000145217.14	SLC26A1	511.788	325.881	-0.651201	2.29228e-05	0.000924722
ENSG00000125247.15	TMTC4	646.226	411.457	-0.651297	0.000772393	0.0136149
ENSG00000137876.10	RSL24D1	1364.91	868.873	-0.651587	0.004239	0.0447462
ENSG00000177700.6	POLR2L	528.441	336.318	-0.651918	0.00142594	0.0214691
ENSG00000177469.13	CAVIN1	3512.48	2233.03	-0.653489	0.00478034	0.048552
ENSG00000138738.10	PRDM5	540.268	343.046	-0.655272	0.00127548	0.0198572
ENSG00000180185.11	FAHD1	774.584	491.012	-0.657664	3.38445e-06	0.0001941
ENSG00000160293.17	VAV2	3157.5	2001.07	-0.658007	0.0021494	0.0281654
ENSG00000175600.15	SUGCT	216.284	136.948	-0.659299	0.00164476	0.023641
ENSG00000116663.11	FBXO6	379.948	240.533	-0.659566	0.0021193	0.0279234
ENSG00000183684.7	ALYREF	1722.02	1089.41	-0.660554	0.0012951	0.0200233
ENSG00000140832.9	MARVELD3	1982.91	1254.21	-0.660835	0.000753379	0.0134208
ENSG00000162627.17	SNX7	366.398	231.584	-0.66188	6.06343e-05	0.00203428
ENSG00000277161.2	PIGW	406.79	256.946	-0.662819	2.14388e-05	0.000877159
ENSG00000093010.13	COMT	2249.65	1419.7	-0.664119	0.000176738	0.00458471
ENSG00000176890.16	TYMS	1737.77	1096.62	-0.664173	0.000257366	0.00592766
ENSG00000196814.15	MVB12B	667.037	420.454	-0.665816	0.000537982	0.0103931
ENSG00000185361.9	TNFAIP8L1	1353.94	853.415	-0.66584	0.0038456	0.0418816
ENSG00000137310.12	TCF19	490.46	308.625	-0.668283	0.000191576	0.00487567
ENSG00000075415.12	SLC25A3	14881.5	9357.77	-0.669288	0.000708728	0.0128298
ENSG00000160446.19	ZDHHC12	1209.04	758.654	-0.67235	0.00168142	0.0239709
ENSG00000172531.15	PPP1CA	5478.61	3434.68	-0.673632	0.00485683	0.0489819
ENSG00000135437.9	RDH5	307.218	192.209	-0.676586	0.000197858	0.00496726
ENSG00000165475.15	CRYL1	806.148	503.667	-0.678573	0.000199976	0.00499499
ENSG00000214717.12	ZBED1	2018.98	1261.25	-0.678773	1.12042e-07	1.03936e-05
ENSG00000162302.13	RPS6KA4	1783.65	1113.13	-0.680209	0.00438774	0.0458863
ENSG00000149809.14	TM7SF2	1270.41	792.733	-0.680389	1.05092e-05	0.000482187
ENSG00000183087.15	GAS6	1665.46	1038.74	-0.681077	0.00289955	0.0348466
ENSG00000163832.16	ELP6	343.88	214.285	-0.682376	0.00317146	0.0369026
ENSG00000102743.15	SLC25A15	786.015	489.432	-0.683449	7.20772e-06	0.000360028
ENSG00000182810.6	DDX28	593.671	369.589	-0.683744	0.000421481	0.00862237
ENSG00000124208.16	TMEM189-UBE2V1	636.737	396.178	-0.68455	0.000510193	0.00998075
ENSG00000099139.13	PCSK5	628.905	391.303	-0.684555	0.00151611	0.0224086
ENSG00000163961.4	RNF168	670.378	416.328	-0.687253	0.00450207	0.0467148
ENSG00000184640.18	2022-09-09	5733.97	3558.42	-0.688296	0.00011839	0.00341921
ENSG00000156467.9	UQCRB	1460.97	906.42	-0.688679	8.30438e-07	5.84259e-05
ENSG00000163964.14	PIGX	631.738	391.693	-0.689603	0.00170164	0.0241396
ENSG00000164695.5	CHMP4C	250.213	155.107	-0.689899	0.000249412	0.00579497
ENSG00000187514.16	PTMA	11403.3	7067.61	-0.690162	0.000292592	0.0065298
ENSG00000137880.6	GCHFR	737.334	456.891	-0.69047	6.00007e-05	0.00201926
ENSG00000138772.13	ANXA3	1583.48	981.023	-0.690743	6.05162e-08	6.15248e-06
ENSG00000276043.5	UHRF1	1801.49	1115.97	-0.690896	7.39096e-12	2.2206e-09
ENSG00000186350.11	RXRA	3181.16	1970.09	-0.691291	4.66327e-09	6.42956e-07
ENSG00000056998.20	GYG2	1090.64	675.1	-0.691998	1.50083e-09	2.37888e-07
ENSG00000120616.15	EPC1	587.895	363.47	-0.693723	0.00117587	0.0186528
ENSG00000152990.14	ADGRA3	1279.86	790.877	-0.694455	3.49984e-05	0.00129507
ENSG00000134152.11	KATNBL1	141.146	86.9216	-0.699396	0.00376889	0.0412783
ENSG00000228594.4	FNDC10	474.767	292.37	-0.699425	0.00324053	0.0374681
ENSG00000117148.8	ACTL8	594.011	365.519	-0.700542	0.00081324	0.0140904
ENSG00000095321.17	CRAT	1142.73	702.603	-0.701703	6.19124e-08	6.26215e-06
ENSG00000159335.16	PTMS	6294.41	3869.51	-0.70192	0.00323879	0.0374681
ENSG00000128311.14	TST	1907.84	1172.75	-0.702043	0.000453628	0.00908868
ENSG00000280071.3	GATD3B	1763.22	1081.42	-0.705285	0.0037008	0.0407756
ENSG00000186283.14	TOR3A	631.954	387.558	-0.70541	0.00353168	0.039707
ENSG00000117632.23	STMN1	2544.76	1557.99	-0.707838	9.32419e-05	0.00284819
ENSG00000134463.15	ECHDC3	704.12	431.013	-0.708088	6.89257e-05	0.00223426
ENSG00000102384.13	CENPI	465.84	285.151	-0.708106	0.000877403	0.0148364
ENSG00000151224.13	MAT1A	488.261	298.772	-0.70861	8.5276e-07	5.93981e-05
ENSG00000147155.11	EBP	2302.23	1408.38	-0.708993	5.69936e-05	0.00193145
ENSG00000112167.10	SAYSD1	274.082	167.373	-0.711534	9.86668e-05	0.0029556
ENSG00000158321.16	AUTS2	667.207	407.339	-0.711903	4.08272e-06	0.000221523
ENSG00000087077.14	TRIP6	768.192	468.957	-0.712012	0.000245048	0.00572253
ENSG00000152234.16	ATP5F1A	12038.5	7346.88	-0.712447	1.74441e-06	0.000107385
ENSG00000063660.9	GPC1	1000.88	610.653	-0.712849	0.0044704	0.0464581
ENSG00000183943.5	PRKX	464.138	283.084	-0.713325	0.00027867	0.00628118
ENSG00000078668.14	VDAC3	1518.63	926.197	-0.713379	0.00158633	0.0231435
ENSG00000123374.11	CDK2	1451.17	884.356	-0.714519	2.01789e-10	4.04028e-08
ENSG00000160932.11	LY6E	3927.43	2392.76	-0.714913	0.000259787	0.00597659
ENSG00000149596.6	JPH2	473.944	288.644	-0.715423	0.00461856	0.047481
ENSG00000108784.10	NAGLU	1627.34	990.687	-0.716011	0.00190431	0.0260067
ENSG00000132434.9	LANCL2	324.014	197.031	-0.717637	0.00277421	0.0338235
ENSG00000178234.13	GALNT11	1228.59	746.882	-0.718047	6.00861e-05	0.00201926
ENSG00000007516.13	BAIAP3	180.276	109.548	-0.718638	0.00194698	0.0263951
ENSG00000197417.7	SHPK	1024.73	622.372	-0.719399	3.58717e-05	0.00131204
ENSG00000183762.12	KREMEN1	1328.48	805.284	-0.722212	6.18697e-07	4.57881e-05
ENSG00000164904.18	ALDH7A1	3939.16	2386.24	-0.723151	2.86215e-05	0.00111441
ENSG00000245848.3	CEBPA	9498.69	5752.37	-0.723572	8.86265e-06	0.000421762
ENSG00000148834.13	GSTO1	3532.07	2137.09	-0.724865	0.00456724	0.0471963
ENSG00000164379.7	FOXQ1	3125.29	1890.81	-0.724987	7.63976e-05	0.00243722
ENSG00000175536.7	LIPT2	257.256	155.621	-0.725172	0.000445273	0.00898131
ENSG00000106688.12	SLC1A1	1168.19	705.717	-0.727113	2.43653e-07	2.06951e-05
ENSG00000112312.10	GMNN	1200.16	724.26	-0.728641	0.000242312	0.00567178
ENSG00000167186.11	COQ7	244.978	147.763	-0.729369	0.000861196	0.0146914
ENSG00000174106.3	LEMD3	1329.28	800.827	-0.731084	0.000358075	0.00763564
ENSG00000119013.9	NDUFB3	491.506	295.945	-0.731879	0.000569391	0.0108627
ENSG00000257093.7	KIAA1147	3631.63	2186.4	-0.73206	0.00145096	0.0217482
ENSG00000103126.15	AXIN1	1357.51	816.506	-0.733424	0.00206802	0.0274799
ENSG00000167074.15	TEF	640.438	384.942	-0.734419	0.0013493	0.0206308
ENSG00000092621.12	PHGDH	3968.03	2381.62	-0.736478	3.1133e-05	0.00118695
ENSG00000196405.13	EVL	533.41	319.804	-0.738057	2.44752e-07	2.07011e-05
ENSG00000156469.8	MTERF3	135.545	81.2642	-0.738076	0.00405678	0.0432996
ENSG00000119333.11	WDR34	1776.79	1064.63	-0.738923	7.97314e-05	0.00251491
ENSG00000182196.13	ARL6IP4	1496.78	896.705	-0.739159	0.00157728	0.0230746
ENSG00000144619.15	CNTN4	402.461	240.678	-0.741747	2.897e-05	0.00112147
ENSG00000149485.18	FADS1	1591.82	951.324	-0.742666	0.00105949	0.0170893
ENSG00000116062.15	MSH6	2405.08	1437.26	-0.742769	0.000632528	0.0117714
ENSG00000166582.10	CENPV	1237.29	739.291	-0.742975	0.00149182	0.022179
ENSG00000144451.19	SPAG16	437.619	261.316	-0.743883	0.000335055	0.00725233
ENSG00000172301.11	COPRS	417.493	249.197	-0.744461	0.000317739	0.00694341
ENSG00000113387.12	SUB1	3131.65	1868.79	-0.744813	0.00228331	0.0294258
ENSG00000151718.16	WWC2	718.041	428.092	-0.746145	2.88776e-08	3.1253e-06
ENSG00000170430.10	MGMT	903.481	537.26	-0.749873	1.48117e-05	0.000645367
ENSG00000143158.11	MPC2	3401.93	2022.33	-0.750334	9.72955e-05	0.00293071
ENSG00000167969.13	ECI1	2148.3	1275.86	-0.751729	0.00129022	0.0199939
ENSG00000118508.5	RAB32	382.914	227.258	-0.752688	0.00199624	0.0268433
ENSG00000275895.7	U2AF1L5	920.947	546.388	-0.753192	0.00172787	0.0243044
ENSG00000196642.19	RABL6	5903.77	3497.1	-0.755478	0.00168511	0.0240066
ENSG00000105373.19	NOP53	7062	4181.34	-0.75611	0.00293622	0.0351194
ENSG00000176101.12	SSNA1	846.005	500.78	-0.756488	0.00385945	0.041927
ENSG00000177971.8	IMP3	1847.88	1093.6	-0.756791	8.98654e-05	0.00276182
ENSG00000179023.8	KLHDC7A	137.79	81.5222	-0.757202	0.00224865	0.0291169
ENSG00000151366.13	NDUFC2	4616.18	2730.84	-0.757354	0.00438803	0.0458863
ENSG00000160783.19	PMF1	939.378	555.611	-0.757631	2.58655e-11	6.5084e-09
ENSG00000242498.8	ARPIN	739.772	437.454	-0.75795	7.85272e-06	0.00038409
ENSG00000156398.13	SFXN2	278.893	164.891	-0.758197	6.84781e-05	0.00222692
ENSG00000136783.10	NIPSNAP3A	404.821	239.15	-0.759369	9.99209e-06	0.000464529
ENSG00000085552.17	IGSF9	1396.95	825.19	-0.759483	1.30051e-08	1.54907e-06
ENSG00000174992.7	ZG16	635.2	375.094	-0.759958	0.00431688	0.0453797
ENSG00000154518.9	ATP5MC3	5075.02	2995.75	-0.760498	0.000121293	0.00348317
ENSG00000185813.10	PCYT2	2375.47	1400.09	-0.762693	1.17091e-07	1.07627e-05
ENSG00000131153.9	GINS2	966.919	569.124	-0.764652	1.23859e-09	2.01071e-07
ENSG00000035499.13	DEPDC1B	1577.87	928.53	-0.764958	5.04917e-05	0.00175847
ENSG00000179598.6	PLD6	296.566	174.393	-0.766012	0.00328587	0.0378575
ENSG00000134962.7	KLB	307.604	180.653	-0.76785	0.00241025	0.0307078
ENSG00000155957.17	TMBIM4	877.655	515.345	-0.768114	9.57446e-06	0.000448218
ENSG00000152782.16	PANK1	633.527	371.935	-0.768356	1.74542e-05	0.000741249
ENSG00000115539.14	PDCL3	290.874	170.668	-0.769202	2.84461e-05	0.00111033
ENSG00000169019.11	COMMD8	306.757	179.172	-0.775749	0.000625451	0.0116685
ENSG00000168792.5	ABHD15	629.581	367.545	-0.776471	2.40626e-05	0.00095917
ENSG00000101003.10	GINS1	1440.51	840.734	-0.77686	0.000383541	0.00802565
ENSG00000075239.13	ACAT1	2892.37	1687.48	-0.777384	9.85909e-12	2.87628e-09
ENSG00000134508.12	CABLES1	1163.09	678.272	-0.778022	0.000951982	0.0156948
ENSG00000141385.9	AFG3L2	2292.73	1332.93	-0.782461	0.00174843	0.0244927
ENSG00000160752.14	FDPS	2555.89	1482.51	-0.785787	0.000214858	0.00524889
ENSG00000003096.14	KLHL13	785.958	455.597	-0.786695	3.19382e-10	5.95292e-08
ENSG00000100075.10	SLC25A1	2780.71	1611.12	-0.787387	5.28157e-08	5.4522e-06
ENSG00000148672.9	GLUD1	16634.9	9634.79	-0.787888	3.00619e-22	4.65497e-19
ENSG00000154080.14	CHST9	230.239	133.247	-0.789027	0.00123219	0.019363
ENSG00000160867.15	FGFR4	5680.6	3285.95	-0.789733	0.0020869	0.0276014
ENSG00000197763.16	TXNRD3	286.825	165.831	-0.79046	0.00328737	0.0378575
ENSG00000213563.6	C8orf82	1130.41	653.477	-0.790642	0.00483754	0.0488442
ENSG00000137960.6	GIPC2	728.696	419.834	-0.795496	0.000436272	0.00881742
ENSG00000134330.18	IAH1	218.622	125.82	-0.797074	0.000705921	0.012802
ENSG00000076003.5	MCM6	4144.23	2384.37	-0.797496	7.01156e-16	4.15125e-13
ENSG00000138670.17	RASGEF1B	275.678	158.461	-0.798856	0.00034019	0.0073398
ENSG00000229833.9	PET100	114.014	65.4553	-0.800634	0.00414186	0.0439116
ENSG00000178202.13	KDELC2	1868.94	1072.86	-0.800762	2.37285e-06	0.000140901
ENSG00000204128.6	C2orf72	5660.74	3248	-0.801436	0.00256794	0.0320674
ENSG00000066468.22	FGFR2	1128.77	647.422	-0.801979	2.19498e-08	2.44116e-06
ENSG00000136936.10	XPA	368.174	210.975	-0.803315	0.000869544	0.0147712
ENSG00000238105.7	GOLGA2P5	1413.43	809.331	-0.804402	3.11598e-08	3.33642e-06
ENSG00000215375.6	MYL5	335.742	192.197	-0.80477	0.000168993	0.00444104
ENSG00000002586.20	CD99	5792.29	3313.64	-0.805718	0.00149759	0.0222483
ENSG00000065154.11	OAT	17376.6	9933.08	-0.806833	1.26281e-07	1.15547e-05
ENSG00000149823.9	VPS51	5602.91	3201.63	-0.80737	0.00198163	0.0267227
ENSG00000165272.16	AQP3	1037.95	593.075	-0.807454	5.75723e-11	1.34366e-08
ENSG00000001626.15	CFTR	4492.38	2566.1	-0.807901	1.92195e-19	1.68212e-16
ENSG00000112294.12	ALDH5A1	2663.21	1521.08	-0.808069	5.14039e-09	6.88197e-07
ENSG00000164211.13	STARD4	834.341	476.071	-0.80946	0.000212043	0.00519526
ENSG00000109062.12	SLC9A3R1	8803.29	5021.6	-0.809896	0.00191701	0.0260915
ENSG00000119121.22	TRPM6	466.642	266.024	-0.810761	7.98324e-05	0.00251491
ENSG00000105398.4	SULT2A1	827.316	471.453	-0.811323	2.71533e-05	0.00106342
ENSG00000217447.1	AL021331.1	234.388	133.552	-0.811491	3.95032e-05	0.00142509
ENSG00000171560.15	FGA	7759.67	4407.06	-0.816178	0.000235841	0.00553965
ENSG00000169020.10	ATP5ME	316.346	179.04	-0.821221	0.000949091	0.0156729
ENSG00000069998.12	HDHD5	1419.39	802.697	-0.822342	0.00241687	0.0307658
ENSG00000165410.14	CFL2	459.226	259.623	-0.822785	2.74695e-07	2.28496e-05
ENSG00000186666.6	BCDIN3D	151.526	85.6512	-0.823024	0.0010911	0.017543
ENSG00000091483.6	FH	2505.15	1416.04	-0.823037	4.99738e-06	0.000263344
ENSG00000105486.14	LIG1	1742.21	983.574	-0.824811	0.000198496	0.004976
ENSG00000118418.14	HMGN3	1599.39	901.757	-0.826708	0.000544224	0.0104677
ENSG00000070669.17	ASNS	358.956	202.347	-0.826976	0.000628617	0.0117167
ENSG00000197888.2	UGT2B17	189.986	107.088	-0.8271	6.6786e-05	0.00218602
ENSG00000104549.12	SQLE	768.633	432.647	-0.829104	5.80717e-11	1.34366e-08
ENSG00000176108.9	CHMP6	351.33	197.572	-0.830448	0.000874	0.0148095
ENSG00000114019.14	AMOTL2	2133.68	1198.76	-0.831796	2.05275e-11	5.4371e-09
ENSG00000173706.14	HEG1	775.958	435.616	-0.832923	7.97328e-05	0.00251491
ENSG00000108239.8	TBC1D12	606.31	340.329	-0.833127	0.00224567	0.0291169
ENSG00000141447.18	OSBPL1A	624.141	350.284	-0.833349	0.0018271	0.0252815
ENSG00000174839.13	DENND6A	534.762	300.019	-0.833846	1.97724e-07	1.7156e-05
ENSG00000074527.12	NTN4	1047.28	587.077	-0.835032	5.71716e-06	0.000291358
ENSG00000153140.8	CETN3	199.15	111.626	-0.83518	0.00350358	0.039515
ENSG00000162460.7	TMEM82	603.184	337.472	-0.837828	0.00472873	0.0481484
ENSG00000185551.15	NR2F2	4561.45	2551.66	-0.83806	0.000132382	0.00370634
ENSG00000170889.14	RPS9	12884	7199.12	-0.839689	0.0012719	0.0198241
ENSG00000164587.13	RPS14	16924.4	9456.37	-0.839748	0.0016236	0.0233952
ENSG00000083750.12	RRAGB	162.122	90.5032	-0.841041	0.000217624	0.0052844
ENSG00000087074.8	PPP1R15A	1278.52	713.645	-0.841194	2.22671e-05	0.000903488
ENSG00000062524.16	LTK	187.875	104.785	-0.842337	0.00394322	0.0424249
ENSG00000001630.17	CYP51A1	3177.58	1770.92	-0.843429	1.39289e-09	2.2431e-07
ENSG00000165891.16	E2F7	335.917	186.877	-0.84602	1.45225e-06	9.25119e-05
ENSG00000088756.12	ARHGAP28	267.103	148.558	-0.846373	2.6585e-06	0.000156478
ENSG00000130988.13	RGN	1302.29	723.553	-0.84788	8.32448e-05	0.00260618
ENSG00000112081.17	SRSF3	6897.76	3831.57	-0.848191	0.00101039	0.0164689
ENSG00000204228.4	HSD17B8	198.527	110.26	-0.848424	0.000229734	0.00546636
ENSG00000167780.12	SOAT2	1302.32	723.237	-0.848541	9.24409e-09	1.14866e-06
ENSG00000260704.1	LINC00543	320.458	177.829	-0.849647	0.00334253	0.0382737
ENSG00000149591.16	TAGLN	386.317	214.212	-0.850746	8.12083e-06	0.000393909
ENSG00000126953.7	TIMM8A	405.587	224.595	-0.852685	0.00072625	0.0130556
ENSG00000170604.5	IRF2BP1	1403.41	777.123	-0.852721	0.00178103	0.0248284
ENSG00000160993.4	ALKBH4	343.635	190.232	-0.853122	0.00164688	0.023641
ENSG00000121039.10	RDH10	1565.22	866.249	-0.853507	0.000578306	0.010972
ENSG00000129158.11	SERGEF	152.48	84.3106	-0.854834	0.00138402	0.0210585
ENSG00000168496.4	FEN1	2164.65	1196.11	-0.855788	0.000888328	0.0149406
ENSG00000158623.14	COPG2	194.148	107.262	-0.856012	0.00414248	0.0439116
ENSG00000138777.20	PPA2	909.765	501.914	-0.858055	0.000239918	0.00562229
ENSG00000106399.11	RPA3	643.49	354.528	-0.860017	0.0012935	0.020014
ENSG00000072310.16	SREBF1	3696.01	2036.18	-0.860109	2.54873e-06	0.000150457
ENSG00000122026.10	RPL21	5891.2	3242.21	-0.861583	0.00289243	0.0348025
ENSG00000228223.3	HCG11	540.112	296.739	-0.864067	0.00377728	0.0413243
ENSG00000164167.12	LSM6	264.295	145.138	-0.864719	2.5594e-05	0.00101219
ENSG00000082781.12	ITGB5	2503.12	1372.39	-0.86704	4.79026e-05	0.00168286
ENSG00000162227.8	TAF6L	545.814	299.193	-0.867332	0.00286142	0.0345533
ENSG00000141295.14	SCRN2	4115.26	2249.11	-0.871631	0.000216267	0.0052578
ENSG00000160285.15	LSS	2765.97	1511.57	-0.871743	0.000299581	0.00667704
ENSG00000100577.19	GSTZ1	199.8	108.827	-0.87652	2.99516e-05	0.00114814
ENSG00000169105.7	CHST14	296.578	161.518	-0.876719	0.000466803	0.00929451
ENSG00000057019.16	DCBLD2	1469.62	800.287	-0.876856	0.00320727	0.0372117
ENSG00000101400.5	SNTA1	1819.65	989.538	-0.878838	0.00199518	0.0268433
ENSG00000257167.2	TMPO-AS1	226.22	122.852	-0.880812	0.000101037	0.00300423
ENSG00000177614.11	PGBD5	824.542	447.584	-0.881435	1.19777e-08	1.46128e-06
ENSG00000112667.12	DNPH1	1478.16	802.227	-0.881723	0.00300759	0.0356134
ENSG00000067082.15	KLF6	1614.19	873.788	-0.885455	2.33162e-10	4.54992e-08
ENSG00000172296.13	SPTLC3	1370.27	741.733	-0.885486	1.30256e-06	8.45824e-05
ENSG00000159788.19	RGS12	439.306	237.788	-0.885549	0.00159632	0.0232181
ENSG00000140365.15	COMMD4	1218.62	659.401	-0.886026	0.00350394	0.039515
ENSG00000132640.15	BTBD3	584.755	316.342	-0.886348	8.88583e-07	6.1468e-05
ENSG00000131652.14	THOC6	638.124	345.138	-0.886665	0.00103107	0.0167395
ENSG00000173950.16	XXYLT1	496.14	267.77	-0.889756	0.000270954	0.00615609
ENSG00000248015.7	AC005329.1	207.713	112.065	-0.890263	0.00167905	0.0239709
ENSG00000178078.11	STAP2	2468.42	1331.57	-0.890458	0.000762861	0.0135299
ENSG00000101850.13	GPR143	150.882	81.3885	-0.890523	0.0035838	0.039975
ENSG00000004777.18	ARHGAP33	194.081	104.578	-0.892086	0.000643366	0.0119059
ENSG00000102048.15	ASB9	262.879	141.562	-0.892962	5.07264e-05	0.0017636
ENSG00000136305.11	CIDEB	369.603	198.88	-0.894081	1.64062e-08	1.909e-06
ENSG00000229927.2	RHEBP1	165.196	88.3714	-0.902531	0.00315579	0.0368005
ENSG00000135486.17	HNRNPA1	19468	10397.9	-0.904805	3.77698e-07	3.01709e-05
ENSG00000120129.6	DUSP1	641.392	342.118	-0.906712	3.62828e-06	0.00020354
ENSG00000185483.12	ROR1	345.723	184.322	-0.907386	1.5225e-05	0.000659094
ENSG00000187951.11	AC091057.1	165.047	87.9506	-0.908114	0.000143682	0.00395124
ENSG00000185112.5	FAM43A	278.333	148.138	-0.909866	0.0015465	0.0227899
ENSG00000177706.8	FAM20C	1829.96	971.365	-0.913726	0.00402566	0.0430359
ENSG00000112972.15	HMGCS1	4136.83	2172.91	-0.928897	1.28497e-24	2.58664e-21
ENSG00000156110.13	ADK	1758.49	923.243	-0.929553	1.69624e-13	7.26498e-11
ENSG00000180089.5	TMEM86B	695.744	364.331	-0.933309	1.37316e-07	1.24512e-05
ENSG00000164051.14	CCDC51	1008.5	527.614	-0.934652	0.000501434	0.0098285
ENSG00000113368.12	LMNB1	4371.32	2286.84	-0.934713	1.27956e-06	8.36282e-05
ENSG00000151353.15	TMEM18	469.355	244.572	-0.940423	0.00139326	0.0211352
ENSG00000205544.4	TMEM256	409.407	212	-0.949471	5.25959e-05	0.00181605
ENSG00000092036.18	HAUS4	1002.59	518.939	-0.950102	1.22341e-05	0.000548493
ENSG00000155115.7	GTF3C6	707.538	365.926	-0.951256	3.6342e-06	0.00020354
ENSG00000087076.9	HSD17B14	1788.23	923.996	-0.952572	0.000109383	0.0032134
ENSG00000078900.15	TP73	396.333	204.343	-0.955717	3.43477e-06	0.000195869
ENSG00000181396.13	OGFOD3	747.771	385.401	-0.956237	0.00427578	0.04504
ENSG00000118137.9	APOA1	76002.6	39073.6	-0.959855	0.00160261	0.0232592
ENSG00000137806.9	NDUFAF1	263.239	135.273	-0.960503	0.00168137	0.0239709
ENSG00000099783.12	HNRNPM	9351.83	4795.38	-0.963603	0.0033874	0.0386117
ENSG00000127337.7	YEATS4	471.944	241.863	-0.964426	5.39791e-05	0.00185427
ENSG00000125968.9	ID1	889.022	455.241	-0.965591	1.81723e-05	0.000768505
ENSG00000139428.12	MMAB	486.138	248.528	-0.967958	0.000251883	0.00582806
ENSG00000173825.7	TIGD3	121.97	62.3506	-0.968057	0.00377525	0.0413243
ENSG00000167283.8	ATP5MG	3921.55	2002.88	-0.969348	0.000147178	0.00401418
ENSG00000137714.3	FDX1	5355.88	2730.73	-0.971838	0.00221596	0.0288908
ENSG00000167080.8	B4GALNT2	160.338	81.7138	-0.972467	0.0014319	0.0215266
ENSG00000110921.14	MVK	556.37	283.498	-0.972704	3.59415e-05	0.00131204
ENSG00000184990.13	SIVA1	1664.66	846.602	-0.975469	0.00298025	0.0353728
ENSG00000273471.1	AC112229.4	362.212	183.882	-0.978057	0.00200545	0.0268952
ENSG00000165118.15	C9orf64	451.865	229.016	-0.980445	5.21712e-07	4.00842e-05
ENSG00000029993.15	HMGB3	841.728	425.614	-0.983809	6.59309e-12	2.01089e-09
ENSG00000167508.12	MVD	1829.26	922.932	-0.98696	0.000351289	0.00751394
ENSG00000168393.13	DTYMK	993.75	500.698	-0.988943	0.00172	0.0243004
ENSG00000103316.11	CRYM	107.562	53.6035	-1.00477	0.00352152	0.0396467
ENSG00000169174.10	PCSK9	1197.52	596.56	-1.00531	1.43374e-13	6.27418e-11
ENSG00000278385.1	AC121338.2	208.236	103.65	-1.0065	0.00233494	0.0298427
ENSG00000183172.8	SMDT1	405.014	201.546	-1.00686	0.0031068	0.0364477
ENSG00000169955.7	ZNF747	482.526	239.698	-1.00939	9.96934e-05	0.00297721
ENSG00000161395.14	PGAP3	498.719	246.888	-1.01437	1.58217e-06	9.98402e-05
ENSG00000176894.10	PXMP2	445.319	219.707	-1.01926	1.36275e-07	1.24127e-05
ENSG00000139343.10	SNRPF	1009.59	495.751	-1.02608	0.000199599	0.00499499
ENSG00000158716.8	DUSP23	565.684	276.146	-1.03457	0.0023116	0.0296513
ENSG00000116014.10	KISS1R	1579.19	769.193	-1.03777	0.00199905	0.0268631
ENSG00000128951.14	DUT	779.19	379.137	-1.03926	0.000197016	0.00496361
ENSG00000215845.11	TSTD1	232.368	112.853	-1.04196	0.000547136	0.0104994
ENSG00000157240.3	FZD1	123.422	59.7984	-1.04542	0.000133915	0.00373368
ENSG00000243955.6	GSTA1	8116.43	3862.61	-1.07127	1.7989e-13	7.54415e-11
ENSG00000177096.9	PHETA2	610.078	289.782	-1.07403	0.0034506	0.0391342
ENSG00000277443.3	MARCKS	6942.53	3286.34	-1.07898	0.00337351	0.038497
ENSG00000186480.13	INSIG1	1677.87	792.271	-1.08256	2.63705e-13	1.08334e-10
ENSG00000175806.15	MSRA	75.1536	35.3408	-1.08851	0.00127911	0.019883
ENSG00000075461.6	CACNG4	285.992	134.432	-1.0891	3.82326e-09	5.38197e-07
ENSG00000186603.5	HPDL	1790.24	840.586	-1.09069	1.71706e-06	0.000106352
ENSG00000247315.3	ZCCHC3	1299.94	607.574	-1.09731	0.00196503	0.0265834
ENSG00000242114.6	MTFP1	341.935	159.668	-1.09865	3.43846e-05	0.00127705
ENSG00000179399.15	GPC5	137.603	64.2105	-1.09963	6.4781e-05	0.00213079
ENSG00000168237.18	GLYCTK	4706.6	2191.29	-1.10291	0.000232782	0.00550735
ENSG00000169738.7	DCXR	1284.01	597.106	-1.10459	0.00266787	0.0329474
ENSG00000225695.1	HNRNPA1P35	210.661	97.5101	-1.1113	0.00082286	0.0141574
ENSG00000174928.16	C3orf33	300.074	138.537	-1.11505	0.000756589	0.0134661
ENSG00000203685.10	STUM	184.974	85.2505	-1.11755	2.2616e-06	0.000135092
ENSG00000123453.18	SARDH	223.323	102.794	-1.11937	4.74821e-08	4.9524e-06
ENSG00000214102.7	WEE2	180.211	82.4702	-1.12774	1.71838e-05	0.000731311
ENSG00000282034.1	AC106886.5	662.948	302.744	-1.1308	0.000110936	0.00324585
ENSG00000152620.13	NADK2	3166.01	1444.52	-1.13208	6.84245e-05	0.00222692
ENSG00000099953.10	MMP11	330.536	149.467	-1.14498	4.63663e-05	0.00163174
ENSG00000120437.8	ACAT2	1373.98	621.014	-1.14567	1.41282e-10	2.93196e-08
ENSG00000186665.9	C17orf58	127.342	57.1397	-1.15615	2.18238e-05	0.000889298
novel.18103	novel.18103	118.143	52.7131	-1.1643	0.000684006	0.0125059
ENSG00000189366.9	ALG1L	217.686	96.1075	-1.17953	0.000544444	0.0104677
ENSG00000178585.15	CTNNBIP1	633.183	279.186	-1.1814	3.98987e-10	7.23568e-08
ENSG00000158050.5	DUSP2	407.904	179.312	-1.18576	0.00227363	0.0293385
ENSG00000135776.5	ABCB10	1943.62	849.875	-1.19342	0.00096398	0.0158666
ENSG00000147586.10	MRPS28	474.714	207.47	-1.19416	1.58942e-05	0.000680968
ENSG00000166923.11	GREM1	103.653	43.6401	-1.24804	1.20178e-05	0.000539997
ENSG00000272913.1	AC009237.14	51.174	21.2907	-1.26519	0.00355118	0.0398469
ENSG00000171564.11	FGB	8253.15	3424.35	-1.26911	1.03935e-33	3.48701e-30
ENSG00000160888.7	IER2	4700.81	1948.09	-1.27085	0.000912734	0.0152602
ENSG00000136938.9	ANP32B	5028.59	2072.92	-1.27849	0.000346883	0.00744429
ENSG00000263826.1	AC112907.3	121.371	49.5595	-1.29219	0.0017245	0.0243004
ENSG00000214960.10	ISPD	160.449	62.7071	-1.35542	2.20865e-06	0.000132322
ENSG00000179862.6	CITED4	706.273	275.648	-1.3574	0.000234575	0.00553288
ENSG00000119673.14	ACOT2	2566.92	1000.12	-1.35987	0.00310883	0.0364477
ENSG00000223496.3	EXOSC6	2896.32	1114.45	-1.37788	0.00374986	0.0412109
novel.4118	novel.4118	95.3135	36.0354	-1.40327	0.00182589	0.0252815
ENSG00000264575.1	LINC00526	283.655	105.731	-1.42373	3.74377e-06	0.000206472
ENSG00000224578.5	HNRNPA1P48	216.761	80.4095	-1.43066	2.95128e-09	4.33644e-07
ENSG00000178605.13_PAR_Y	GTPBP6	153.188	55.5885	-1.46244	0.000215667	0.00525539
novel.29106	novel.29106	59.0562	21.3643	-1.46689	0.0045171	0.0468224
ENSG00000280789.2	PAGR1	1717.07	617.879	-1.47456	0.00223596	0.0290949
ENSG00000253944.1	AC027117.2	58.4482	21.0201	-1.47539	0.00224727	0.0291169
ENSG00000255639.3	AC005833.1	263.512	93.1654	-1.5	0.00389403	0.0420982
ENSG00000170345.10	FOS	815.951	285.992	-1.51251	4.28394e-14	1.9599e-11
ENSG00000127528.5	KLF2	107.786	37.3664	-1.52836	2.15663e-05	0.000880587
ENSG00000183688.4	RFLNB	295.073	98.4573	-1.5835	1.36914e-11	3.82788e-09
ENSG00000142871.17	CCN1	326.768	103.785	-1.65467	6.38821e-10	1.10858e-07
ENSG00000184227.8	ACOT1	862.57	270.952	-1.6706	0.000876065	0.0148319
ENSG00000261130.5	AC140504.1	89.6554	25.6024	-1.80811	0.000663496	0.0121974
ENSG00000241935.9	HOGA1	189.98	54.1988	-1.80951	1.7203e-09	2.70545e-07
ENSG00000237649.8	KIFC1	343.572	91.2669	-1.91245	1.76687e-06	0.000108436
novel.37852	novel.37852	24.8649	6.35163	-1.96891	0.00401246	0.0429314
ENSG00000118523.6	CCN2	468.395	118.543	-1.98231	3.72899e-14	1.78725e-11
ENSG00000125740.14	FOSB	68.8827	16.2852	-2.08058	4.12546e-05	0.00148296
ENSG00000171557.16	FGG	27820.9	6365.51	-2.12782	2.78547e-59	2.80357e-55
novel.22749	novel.22749	25.8114	4.13335	-2.64263	0.000228368	0.00544675
novel.17852	novel.17852	55.6539	8.57033	-2.69906	0.0041334	0.0438847
ENSG00000284952.1	AC104472.3	37.7119	5.69045	-2.7284	0.000185413	0.00476675
ENSG00000285827.1	AP001267.5	35.9012	5.41007	-2.73031	2.58128e-05	0.00101884
novel.16938	novel.16938	24.7104	2.85497	-3.11358	0.00336366	0.0384154
novel.6059	novel.6059	20.0075	2.20275	-3.18316	0.00396544	0.0426184
ENSG00000249624.9	AP000295.1	50.4572	5.42494	-3.21738	0.00056153	0.0107347
ENSG00000120738.8	EGR1	4873.9	500.891	-3.28251	1.11672e-19	1.07046e-16
ENSG00000280164.1	CU638689.5	29.2833	2.49512	-3.55289	0.00392194	0.0423317
ENSG00000274944.4	AL139260.3	28.434	1.92397	-3.88546	0.00259937	0.0322796
novel.30580	novel.30580	54.8032	2.5416	-4.43045	0.000726391	0.0130556
novel.41807	novel.41807	70.9515	3.17651	-4.48132	0.000403859	0.00838111
ENSG00000270141.3	TERC	76.0179	2.85994	-4.73228	8.6686e-15	4.47433e-12
ENSG00000254911.3	SCARNA9	25.1775	0.943648	-4.73774	9.92031e-05	0.00296725
ENSG00000284395.1	AL032819.3	10.1968	0.34203	-4.89784	0.00219452	0.0286669
novel.33754	novel.33754	39.9867	1.27276	-4.97348	0.00361215	0.0400842
ENSG00000214534.5	ZNF705E	10.7916	0.341234	-4.983	0.00128116	0.0198996
novel.15528	novel.15528	59.242	1.58653	-5.22267	0.000493956	0.00971978
ENSG00000226849.1	AL109811.1	8.68989	0.171876	-5.6599	0.00185432	0.0255743
ENSG00000234851.4	RPL23AP42	104.148	1.91457	-5.76547	6.84552e-09	8.77709e-07
novel.28974	novel.28974	11.8081	0.173209	-6.09112	0.000339664	0.00733631
novel.30578	novel.30578	12.8684	0.17348	-6.21291	0.0020792	0.027572
ENSG00000273513.1	TBC1D3K	15.2856	0.173391	-6.462	0.00440503	0.0459686
ENSG00000243509.6	TNFRSF6B	16.9175	0.173565	-6.60689	0.00254766	0.0318932
ENSG00000109321.11	AREG	265.701	2.22711	-6.89849	8.10447e-21	9.0635e-18
ENSG00000267396.1	AC090236.1	29.0503	9.87398e-06	-21.4884	3.88844e-08	4.09813e-06
ENSG00000225932.3	CTAGE4	44.4948	1.01355e-05	-22.0658	1.65084e-08	1.90985e-06
novel.35068	novel.35068	55.5266	1.11112e-05	-22.2527	1.24439e-08	1.50902e-06
novel.35206	novel.35206	80.5319	1.08088e-05	-22.8289	5.16636e-09	6.88197e-07
novel.35094	novel.35094	98.5505	1.06491e-05	-23.1417	3.17903e-09	4.57099e-07
novel.35198	novel.35198	116.569	1.07299e-05	-23.373	2.21092e-09	3.37165e-07
novel.35118	novel.35118	143.781	1.0894e-05	-23.6538	1.41653e-09	2.26307e-07
novel.34858	novel.34858	176.141	1.09875e-05	-23.9344	9.03599e-10	1.50326e-07
novel.35013	novel.35013	357.429	2.05846e-05	-24.0496	7.48518e-10	1.25564e-07

## Sheet: TF Target analysis
0d vs 3d	enrichment	pvalue
Pathway	-log10(p-value)	-log10(p-value)	count
pathway	enrichment	pvalue	count
TGANTCA_AP1_C	10.8239	1.5e-11	30
CAGCTG_AP4_Q5	8.99568	1.01e-09	32
GGGTGGRR_PAX4_03	8.73518	1.84e-09	29
TGGAAA_NFAT_Q4_01	8.73283	1.85e-09	36
HNF1_01	7.41908	3.81e-08	12
0d vs 7d	enrichment	pvalue
Pathway	-log10(p-value)	-log10(p-value)	count
pathway	enrichment	pvalue	count
GGGTGGRR_PAX4_03	10.8761	1.33e-11	40
TATAAA_TATA_01	10.7959	1.6e-11	40
HNF1_Q6	7.93181	1.17e-08	15
TGANTCA_AP1_C	7.91721	1.21e-08	32
CAGCTG_AP4_Q5	7.86646	1.36e-08	38
AREB6_01	7.5391	2.89e-08	15
HES2_TARGET_GENES	7.07469	8.42e-08	35
P53_DECAMER_Q2	7.02919	9.35e-08	14
